# Supplementary material for: Single-molecule kinetics of pore assembly by the membrane attack complex
Source: Nat Commun. 2019 May 6;10:2066. doi: 10.1038/s41467-019-10058-7 (PMC6502846; doi:10.1038/s41467-019-10058-7)
Supplement: Supplementary file 8 — Source Data [file 41467_2019_10058_MOESM8_ESM.xlsx]

## Sheet: Figure 2b - QCM-D
Times (minutes)	Frequency (Hz)	Dissipation (x10exp-6)
0.00179	28.648	-0.94501
0.03722	28.8877	-0.88603
0.073	28.6187	-0.77837
0.1108	28.6359	-1.01698
0.14745	28.889	-0.89883
0.18492	28.7306	-0.83739
0.22119	28.6282	-0.87154
0.25754	28.6905	-1.05278
0.29468	28.7924	-0.84267
0.33014	28.5861	-0.89529
0.36575	28.8188	-0.8754
0.40151	28.7983	-0.94966
0.43723	29.0489	-0.81975
0.47308	28.7247	-0.8027
0.50997	28.8096	-0.89014
0.54499	28.7504	-0.88582
0.57941	28.9238	-0.94936
0.61477	28.7575	-0.97965
0.65165	28.8846	-0.85025
0.68721	28.7084	-0.89207
0.72277	28.9541	-0.8698
0.75885	28.661	-0.85648
0.79455	28.8702	-0.93929
0.83022	28.7818	-0.90569
0.86596	28.8663	-0.88148
0.9017	28.6949	-0.75347
0.95311	29.0132	-0.82566
0.98819	28.6422	-0.93915
1.02388	28.6911	-0.90709
1.05751	28.6384	-0.87148
1.09446	28.8799	-0.97556
1.12985	28.7366	-0.91161
1.16641	28.7723	-0.89266
1.20289	28.7764	-0.82043
1.23707	28.6739	-0.8786
1.27133	28.9359	-0.89892
1.30622	28.6198	-0.94947
1.34171	28.8726	-0.88937
1.37674	28.8571	-0.89911
1.41255	28.8279	-0.81356
1.44673	28.5948	-0.94312
1.48263	28.6365	-0.76296
1.51783	28.9993	-0.91793
1.55279	28.9316	-0.88361
1.59015	28.5255	-0.83855
1.62583	28.6884	-0.88161
1.66207	28.6382	-0.777
1.69553	28.7435	-0.81943
1.73106	28.9539	-0.78993
1.76865	28.6588	-0.92266
1.80578	28.797	-0.94346
1.8419	28.7607	-0.81524
1.87738	28.9917	-0.85943
1.91448	28.8432	-0.90885
1.94951	28.8256	-0.84017
1.98352	28.8817	-0.95302
2.01916	28.7059	-0.83362
2.05475	28.6741	-0.8997
2.09089	28.6258	-0.94717
2.12694	28.7976	-0.98552
2.16382	28.8195	-0.90107
2.20062	28.5983	-0.88613
2.23506	28.5305	-0.82721
2.27041	28.6215	-0.82219
2.30502	28.8962	-0.78331
2.34404	28.7838	-0.87199
2.38143	28.8422	-0.87121
2.41739	29.0528	-0.87089
2.45502	29.0219	-0.95992
2.4906	28.7327	-0.73822
2.52615	28.8921	-0.8864
2.56166	28.5975	-0.83575
2.59717	28.7626	-0.8193
2.63337	28.9852	-1.0251
2.66963	28.799	-0.89698
2.70284	28.7743	-0.97183
2.73844	28.5845	-0.90915
2.77169	28.79	-0.84955
2.80724	28.9379	-0.91342
2.84153	28.658	-0.82192
2.87623	28.8809	-0.88923
2.91238	28.5389	-0.87795
2.94647	28.9588	-0.93021
2.98354	28.849	-0.85844
3.01804	28.8061	-0.8141
3.05421	28.8359	-0.81478
3.0904	28.8015	-0.84975
3.1273	28.8358	-0.87849
3.16226	28.7174	-0.85892
3.19747	28.7373	-0.84689
3.23169	28.415	-1.00398
3.26691	28.6897	-0.90535
3.30071	28.8511	-1.00359
3.33602	28.7256	-0.80078
3.3719	28.7421	-0.9471
3.40743	28.8822	-0.77989
3.44294	28.8193	-0.84414
3.47787	28.513	-0.84536
3.51314	28.6991	-0.88405
3.54818	28.6668	-0.87328
3.58492	28.7289	-0.88841
3.62108	28.8552	-0.83525
3.65525	28.5787	-0.87921
3.69082	28.6272	-0.90209
3.72428	28.8569	-0.94919
3.7584	28.7298	-0.8837
3.79306	28.9266	-0.86058
3.82894	28.824	-0.86678
3.86412	28.9372	-0.95928
3.89873	28.6995	-0.79889
3.93536	28.7858	-0.88977
3.97089	28.8133	-0.90517
4.00536	28.9844	-0.87323
4.04007	28.8834	-0.84445
4.07599	29.0412	-0.88693
4.11087	28.7248	-0.92524
4.14488	28.702	-0.82096
4.17853	28.369	-0.94312
4.21189	28.68	-0.87912
4.24589	28.8166	-0.87081
4.28077	29.0133	-0.92611
4.31681	28.6477	-0.85648
4.35294	28.568	-0.83521
4.38943	28.7709	-0.81429
4.42416	28.6696	-0.92406
4.45753	28.7259	-0.93976
4.49146	28.7459	-0.91691
4.5263	28.841	-0.91695
4.56074	28.65	-0.77394
4.59545	28.9966	-0.89883
4.63055	28.5121	-0.86689
4.66731	28.7724	-0.87249
4.70073	28.8344	-0.82521
4.73679	28.8616	-0.93257
4.77125	28.839	-0.95938
4.80526	28.5682	-0.84575
4.8397	28.8519	-0.96392
4.87454	28.7786	-0.77356
4.90918	29.0432	-0.9211
4.94348	28.8478	-0.90336
4.97726	28.7373	-0.91959
5.012	28.5225	-0.84046
5.04567	28.9153	-0.83845
5.07973	28.8604	-0.88595
5.1134	28.8705	-0.78041
5.1469	28.9409	-0.85724
5.18172	28.8557	-0.88566
5.21599	29.1676	-0.84955
5.24985	28.9755	-0.87893
5.28361	28.838	-0.95582
5.31715	28.6652	-0.92625
5.35114	28.8519	-0.88473
5.38558	28.6599	-0.88527
5.42144	29.2544	-0.83366
5.45705	28.7172	-0.94234
5.49117	28.5945	-0.89075
5.52601	28.6491	-0.7762
5.55993	28.9754	-1.02185
5.59423	28.8239	-0.95167
5.62921	28.9639	-0.93009
5.6623	28.9828	-0.86984
5.69643	28.7327	-0.89046
5.72991	28.8731	-0.90455
5.76291	28.8782	-0.90437
5.7978	29.0503	-0.83994
5.83292	28.767	-0.84014
5.86726	28.8813	-0.94117
5.90206	28.7458	-0.86567
5.93611	28.8587	-0.90273
5.96997	28.3635	-0.88925
6.00517	29.1365	-0.9209
6.04016	28.6827	-0.77933
6.07452	28.9777	-0.80016
6.10814	28.8514	-0.87854
6.14118	28.6963	-0.83257
6.17553	28.8446	-0.91336
6.20847	28.753	-0.93533
6.2401	28.9871	-1.01731
6.27588	28.859	-0.81406
6.31062	28.9388	-0.88092
6.34447	28.9054	-1.00502
6.37759	29.239	-0.87851
6.41227	28.8292	-0.75057
6.44778	29.0713	-0.92275
6.48103	28.6231	-0.86905
6.51372	28.9255	-0.81915
6.5499	28.9147	-0.96332
6.5826	29.0452	-0.89214
6.61584	28.8778	-0.88317
6.64966	29.2881	-0.88475
6.68323	28.8243	-0.83213
6.71628	28.8868	-0.90247
6.75009	28.7962	-0.89826
6.78543	28.8178	-0.94147
6.81937	28.6976	-0.83411
6.85427	28.8247	-0.78167
6.88991	28.9033	-0.79448
6.92463	28.9114	-0.74701
6.95917	28.6853	-0.87187
6.99382	29.0734	-0.96583
7.02866	29.0827	-0.91931
7.06342	28.9921	-0.86615
7.0986	29.0439	-0.87311
7.13266	28.9179	-0.91838
7.16886	28.6357	-0.79681
7.204	28.8463	-0.91438
7.23819	29.033	-0.89679
7.27227	28.8051	-0.83193
7.3037	28.9728	-0.76526
7.33881	28.6679	-0.92728
7.37378	28.9793	-0.8339
7.40817	28.639	-0.834
7.44238	28.7403	-0.87443
7.47684	28.947	-0.90219
7.51227	28.9996	-0.85039
7.54705	28.7651	-0.79026
7.58184	28.6074	-0.90765
7.61681	28.8764	-0.93451
7.65191	28.9085	-0.82894
7.68617	28.8254	-0.95332
7.72015	28.9916	-0.79972
7.75456	29.0084	-0.85264
7.79017	28.7443	-0.95364
7.82482	28.68	-0.83075
7.85916	28.6998	-0.83502
7.89397	28.733	-0.81408
7.92816	28.6717	-0.85529
7.96341	28.912	-0.94514
7.99755	28.8935	-0.89886
8.03142	28.8977	-0.87926
8.06705	28.7573	-0.88506
8.10209	28.6415	-0.90134
8.13736	28.9739	-0.87907
8.17331	28.9051	-0.84319
8.20751	28.5663	-0.88534
8.24158	28.8963	-1.03151
8.27581	28.8309	-0.88808
8.30978	29.2426	-0.92684
8.34524	28.9757	-0.84076
8.38	28.8358	-1.00893
8.41438	28.7229	-0.96296
8.44871	28.7823	-0.82275
8.4829	28.9878	-0.92098
8.51727	29.1314	-0.9157
8.55306	28.9351	-0.83067
8.58768	28.9149	-0.876
8.62212	28.6969	-0.78021
8.65723	28.8106	-0.88741
8.69125	28.9089	-0.89166
8.72438	28.5069	-0.82196
8.75857	29.0164	-0.85811
8.7927	29.0395	-0.9203
8.82727	28.9077	-1.00398
8.86235	28.6896	-0.92684
8.89637	28.8675	-0.82122
8.93177	28.7834	-0.8927
8.96649	29.1189	-0.86015
9.00119	28.6835	-0.71123
9.03606	28.855	-0.90688
9.07212	28.909	-0.97709
9.10815	28.7686	-0.95592
9.14289	28.9902	-0.93992
9.17851	28.8693	-0.85334
9.213	28.9513	-0.96709
9.24743	28.7358	-0.98408
9.28204	28.8849	-0.80888
9.31608	28.8286	-0.8292
9.35034	28.7039	-0.76653
9.38485	28.8527	-0.77264
9.41903	28.7314	-0.93521
9.4538	28.9062	-0.91822
9.48983	28.8818	-0.8969
9.52489	28.9735	-0.82709
9.55895	28.6918	-0.845
9.59418	29.0419	-0.76011
9.62849	28.7369	-0.92814
9.66208	28.8355	-0.81962
9.69673	29.1356	-0.90582
9.73125	29.0997	-0.95852
9.76674	28.7819	-0.86426
9.80116	28.9811	-0.89691
9.83504	28.9425	-0.85376
9.87141	28.8856	-0.85404
9.90584	28.83	-0.90254
9.93997	28.8149	-0.80115
9.97366	28.7476	-0.73639
10.0088	29.0467	-0.82409
10.0436	28.9054	-0.85539
10.0778	28.8008	-0.92804
10.1127	29.0496	-0.97869
10.1471	28.9531	-0.8596
10.1811	28.8768	-0.79822
10.2155	28.9534	-0.92398
10.2495	28.909	-0.91524
10.2835	29.0776	-0.90093
10.3181	29.1762	-0.96853
10.3534	28.6729	-0.84153
10.3887	28.8406	-0.94505
10.4231	28.8685	-0.94711
10.4585	28.9678	-0.92781
10.493	28.6998	-0.78121
10.5277	28.8984	-0.89468
10.5601	28.8051	-0.94079
10.5952	29.0375	-0.81849
10.6291	28.9294	-0.89818
10.6644	28.8367	-0.80857
10.6992	28.9809	-0.90116
10.733	28.8255	-0.7614
10.7672	28.9081	-0.89272
10.8024	29.0036	-0.88545
10.8366	28.8983	-0.87602
10.8712	29.055	-0.92303
10.9056	28.6188	-0.94079
10.9411	28.9216	-0.89317
10.9759	28.8914	-0.90848
11.0099	29.0361	-0.83945
11.0438	28.8981	-0.90154
11.0789	28.6222	-0.86273
11.1137	29.0794	-0.83923
11.1488	28.8678	-0.70683
11.1839	28.5126	-0.8454
11.2192	28.7778	-0.83924
11.2543	28.8313	-0.97737
11.2895	29.1601	-0.94844
11.3251	28.8592	-0.98211
11.36	28.6927	-0.92748
11.3956	28.7356	-0.93247
11.4309	28.8133	-0.88364
11.4657	28.7648	-0.8676
11.5012	28.7444	-0.82253
11.5365	28.8786	-0.91461
11.5706	29.0381	-0.94643
11.6056	28.7907	-0.8158
11.641	28.8927	-0.92312
11.6765	28.4995	-0.82929
11.7107	28.7526	-0.8826
11.7435	28.7508	-0.83825
11.7792	28.6415	-0.91899
11.8133	28.6396	-0.93676
11.8466	28.6308	-0.87035
11.8797	29.0192	-0.92476
11.9141	28.9395	-0.86359
11.948	29.0067	-0.89001
11.9835	28.7622	-0.89854
12.0165	28.9183	-0.91066
12.05	28.6439	-0.83822
12.0857	28.8112	-0.91896
12.1216	28.8747	-0.91006
12.1562	28.6096	-0.868
12.1911	28.7297	-0.9445
12.2265	28.9336	-0.94999
12.2603	28.7436	-0.94776
12.2942	28.8703	-0.71985
12.3282	28.7021	-0.85285
12.3643	28.8541	-0.95871
12.3985	28.8677	-0.86852
12.4338	28.7673	-0.89705
12.4692	28.9144	-0.83127
12.5037	28.8692	-0.78107
12.5381	29.008	-0.99918
12.5731	28.7916	-0.84589
12.6075	29.0085	-0.90811
12.6419	28.92	-0.88409
12.6766	28.7083	-0.81512
12.7112	28.9328	-0.92989
12.7452	29.036	-0.96737
12.7789	28.8307	-0.833
12.8133	29.0877	-0.86018
12.8467	28.4344	-0.86797
12.8814	29.0123	-0.87048
12.9155	29.006	-0.92805
12.9497	28.5383	-0.87698
12.9839	28.6877	-0.90992
13.0183	29.0243	-0.95004
13.0527	28.829	-0.92328
13.0864	28.8202	-0.88867
13.1205	29.0019	-1.03636
13.1539	28.7651	-0.95128
13.1885	28.6217	-0.93983
13.2215	28.8453	-0.85672
13.2567	29.149	-0.86705
13.2907	28.9241	-0.85998
13.3261	28.8399	-0.83511
13.3603	28.9662	-0.86853
13.3947	28.7638	-0.82844
13.4294	28.7012	-0.77218
13.4651	29.0624	-0.84994
13.5	28.9603	-0.87455
13.5356	28.7492	-0.84901
13.5694	28.6446	-0.78558
13.6017	28.6125	-0.77346
13.6354	28.8417	-0.96478
13.6694	28.6186	-0.84252
13.7022	28.4	-0.82424
13.7354	28.583	-0.9891
13.7701	28.6151	-0.80822
13.8032	28.4868	-0.78552
13.8359	28.038	-0.89167
13.8705	28.4431	-0.83917
13.905	28.228	-0.7309
13.9389	28.1709	-0.80077
13.9733	28.4956	-0.7651
14.0087	28.4474	-0.70647
14.0428	28.2682	-0.67932
14.0767	28.2482	-0.71207
14.1119	27.9272	-0.76661
14.1461	28.1523	-0.65589
14.1793	28.1319	-0.61393
14.2137	28.2619	-0.63651
14.2475	27.9257	-0.65485
14.2809	28.2376	-0.63608
14.314	27.9923	-0.70049
14.3474	28.1242	-0.66251
14.3817	28.0834	-0.54003
14.4177	28.2256	-0.71223
14.4512	28.1241	-0.75177
14.4855	28.0263	-0.66678
14.5203	27.8073	-0.6344
14.5547	27.8232	-0.6895
14.5886	27.9152	-0.7611
14.6239	27.724	-0.66452
14.6576	27.9365	-0.7077
14.6924	27.9207	-0.64306
14.7271	28.0807	-0.69862
14.7604	28.1248	-0.66245
14.7915	27.8449	-0.57856
14.8245	28.1481	-0.59403
14.8586	27.9148	-0.68808
14.8931	27.9535	-0.66356
14.9273	27.8059	-0.71357
14.9617	27.5879	-0.67971
14.9965	28.0251	-0.79131
15.0298	27.6697	-0.71857
15.0638	27.8682	-0.67556
15.0988	27.9418	-0.63073
15.1313	27.9374	-0.65547
15.1654	27.8341	-0.606
15.1996	27.7729	-0.64987
15.2332	27.8508	-0.6822
15.2662	27.8118	-0.70723
15.3003	27.8209	-0.58186
15.3345	27.9483	-0.60169
15.3687	27.7883	-0.6364
15.4024	27.6854	-0.74733
15.4387	27.9341	-0.71775
15.4727	28.0764	-0.61283
15.5068	27.959	-0.72003
15.5418	28.1891	-0.6847
15.5745	27.9957	-0.58779
15.6083	28.3074	-0.70896
15.6421	28.0835	-0.63685
15.6772	28.3937	-0.70049
15.7121	28.0018	-0.57295
15.7447	28.0617	-0.7302
15.7784	27.9738	-0.66821
15.8118	28.0182	-0.68994
15.8446	27.7352	-0.65185
15.8785	28.1613	-0.70265
15.9115	27.8704	-0.72051
15.9455	27.9943	-0.6707
15.979	27.9936	-0.74867
16.0131	28.1058	-0.75667
16.0471	28.0445	-0.6401
16.0817	28.134	-0.74989
16.1151	27.7979	-0.69602
16.148	27.9285	-0.62278
16.183	28.2583	-0.66924
16.2174	28.1973	-0.69294
16.2512	28.1447	-0.71329
16.2852	28.0168	-0.67615
16.3199	28.1114	-0.63149
16.3548	28.2609	-0.68636
16.3891	28.3078	-0.67731
16.4243	28.1287	-0.64818
16.4585	27.9555	-0.68791
16.4895	28.2531	-0.90416
16.5241	28.0641	-0.74721
16.5572	28.0582	-0.78947
16.5917	28.1968	-0.68343
16.6269	28.0938	-0.67201
16.6612	28.3742	-0.77389
16.6949	28.2138	-0.69724
16.7301	27.9221	-0.73223
16.7627	28.0802	-0.74121
16.7968	28.1311	-0.75529
16.83	28.2793	-0.72299
16.8638	28.0909	-0.78399
16.8949	27.8928	-0.70289
16.9271	28.2825	-0.67051
16.9595	27.9509	-0.76302
16.9927	28.1173	-0.78441
17.0261	28.0999	-0.77735
17.0601	28.2914	-0.73978
17.0953	28.2819	-0.74249
17.1284	27.7771	-0.72131
17.162	27.9396	-0.66127
17.197	28.1148	-0.75774
17.2311	28.1623	-0.72042
17.265	28.275	-0.7144
17.2999	28.0789	-0.73989
17.3312	28.0982	-0.70167
17.3668	27.9514	-0.75771
17.403	28.2146	-0.68631
17.4382	28.0186	-0.76156
17.4722	28.2081	-0.64946
17.5059	28.1264	-0.68308
17.5395	28.325	-0.63001
17.574	28.2484	-0.75829
17.6089	28.2774	-0.69602
17.6429	28.0064	-0.74436
17.6766	28.0952	-0.57753
17.7109	28.2908	-0.78072
17.745	28.1354	-0.83282
17.779	28.0351	-0.82244
17.8131	28.2976	-0.76014
17.8475	28.0734	-0.67952
17.8814	27.9421	-0.75225
17.9161	28.0066	-0.75949
17.9507	28.0706	-0.75469
17.9855	28.028	-0.78375
18.0194	28.0632	-0.71366
18.0543	28.0356	-0.72146
18.0888	28.4217	-0.64545
18.1245	28.1884	-0.82341
18.1599	28.0482	-0.74026
18.1949	28.0235	-0.72792
18.2295	28.4252	-0.836
18.2635	27.8974	-0.752
18.299	28.5983	-0.69783
18.3321	28.2053	-0.77329
18.3654	28.0851	-0.67732
18.3991	28.1057	-0.65856
18.4342	28.0828	-0.79622
18.4679	28.3493	-0.63517
18.5016	28.3006	-0.73469
18.5352	28.135	-0.67765
18.5693	27.8966	-0.75594
18.6044	28.2647	-0.75209
18.6388	28.2561	-0.76912
18.6735	28.1976	-0.69199
18.7094	28.3876	-0.7273
18.7444	27.9905	-0.86951
18.7774	27.952	-0.75477
18.8127	28.0837	-0.75863
18.8466	28.0844	-0.76887
18.8805	27.9353	-0.80066
18.9144	27.9555	-0.6966
18.9495	27.8539	-0.6532
18.9835	28.2318	-0.84004
19.0174	27.8706	-0.75994
19.0508	28.1792	-0.68533
19.0856	28.1165	-0.74227
19.1194	27.9826	-0.72026
19.1529	28.3088	-0.79084
19.1866	27.5742	-0.77491
19.2211	28.1388	-0.71758
19.255	28	-0.66627
19.2894	27.944	-0.69487
19.3236	28.373	-0.76696
19.3589	27.9576	-0.74652
19.3937	28.1566	-0.80831
19.4276	28.2076	-0.79495
19.4618	28.1133	-0.88215
19.4948	28.2163	-0.66173
19.5287	27.7192	-0.74117
19.5626	28.1407	-0.78321
19.5967	28.1185	-0.76313
19.6311	28.0977	-0.7465
19.6652	28.2257	-0.71409
19.7002	28.2338	-0.81976
19.7352	28.1802	-0.70967
19.768	27.9705	-0.85695
19.8018	28.2152	-0.69464
19.8358	28.1796	-0.69586
19.8698	27.8361	-0.74565
19.9036	28.1495	-0.82419
19.9376	28.0407	-0.72457
19.9723	28.281	-0.82159
20.0062	28.1691	-0.7322
20.0407	28.2084	-0.78807
20.0752	28.1748	-0.7975
20.1087	27.7855	-0.74544
20.1416	28.0327	-0.84848
20.1748	27.8856	-0.66238
20.21	28.4761	-0.80651
20.2438	28.0163	-0.74492
20.2782	28.0735	-0.7653
20.3131	27.7849	-0.71533
20.3476	28.1444	-0.79721
20.3813	27.9472	-0.73702
20.4144	27.9389	-0.74983
20.4502	28.3176	-0.6884
20.4851	28.1842	-0.73208
20.5192	28.1186	-0.77034
20.5529	27.902	-0.64139
20.5857	28.0945	-0.70147
20.6197	27.8962	-0.75583
20.6521	28.0212	-0.66232
20.6864	27.9344	-0.65333
20.7215	27.8902	-0.71774
20.7542	28.212	-0.65902
20.7884	27.928	-0.73533
20.8223	28.0372	-0.74049
20.856	27.7736	-0.69439
20.8903	28.006	-0.61356
20.9247	27.8009	-0.71725
20.959	27.7846	-0.72507
20.9913	27.9102	-0.75302
21.0258	28.0615	-0.70064
21.0598	28.1207	-0.76965
21.0946	28.3155	-0.80149
21.1287	27.7023	-0.82549
21.1616	28.1145	-0.67565
21.1951	28.1522	-0.69729
21.2301	28.032	-0.73226
21.2634	27.7493	-0.68905
21.2973	27.8564	-0.78884
21.3318	27.9705	-0.74369
21.3662	27.9235	-0.72988
21.4002	27.9919	-0.70549
21.4354	27.9378	-0.74099
21.4697	27.7491	-0.73826
21.504	27.9098	-0.81614
21.5373	27.7346	-0.6825
21.5717	27.9387	-0.72475
21.6069	28.0588	-0.62801
21.6416	27.8041	-0.78469
21.6767	27.7918	-0.80962
21.7117	27.8774	-0.7185
21.7463	27.8762	-0.81633
21.781	27.9165	-0.84452
21.8151	27.7286	-0.74943
21.85	27.985	-0.64709
21.8845	27.7769	-0.68655
21.9186	27.8527	-0.71552
21.9532	27.9937	-0.71467
21.9881	27.7347	-0.66314
22.0224	27.938	-0.84501
22.0557	27.6286	-0.68898
22.0916	27.9139	-0.76035
22.1248	27.7325	-0.70654
22.1568	27.7956	-0.77515
22.19	27.5322	-0.77428
22.2251	27.6291	-0.6907
22.2598	27.25	-0.68883
22.2929	27.6593	-0.69233
22.3264	27.6882	-0.66837
22.3607	27.6224	-0.72373
22.3965	27.5668	-0.73588
22.43	27.138	-0.59526
22.4654	27.6055	-0.74601
22.4981	27.5318	-0.70438
22.5324	27.2574	-0.73279
22.5668	27.176	-0.6382
22.5995	27.3715	-0.63725
22.6331	27.0344	-0.74757
22.6672	27.3303	-0.76028
22.702	27.1717	-0.64831
22.736	27.0985	-0.63902
22.7703	27.0194	-0.65873
22.8048	27.2613	-0.52968
22.8393	27.1944	-0.59458
22.8735	26.7077	-0.67918
22.9082	27.0719	-0.57727
22.9415	26.7748	-0.59162
22.9759	26.8658	-0.65512
23.0102	26.5602	-0.62963
23.0444	26.8587	-0.64982
23.0792	26.3969	-0.69729
23.113	26.3043	-0.69857
23.1471	26.3997	-0.65149
23.181	26.3906	-0.58246
23.217	26.425	-0.548
23.2513	25.9897	-0.65776
23.287	26.1836	-0.65616
23.3224	25.9849	-0.64961
23.3571	25.9765	-0.56745
23.3906	25.9182	-0.47008
23.4254	25.904	-0.51115
23.4593	26.0838	-0.44038
23.4949	26.01	-0.57067
23.5296	25.7821	-0.47835
23.5639	25.7431	-0.57388
23.5992	25.6666	-0.53185
23.6343	25.8992	-0.42142
23.6679	25.5156	-0.37382
23.7022	25.5241	-0.49114
23.7361	25.5141	-0.42353
23.7704	25.3999	-0.50184
23.8053	25.3635	-0.36775
23.8417	25.3598	-0.36773
23.8761	24.911	-0.45436
23.9098	25.2124	-0.4866
23.9455	25.0217	-0.39874
23.9793	24.841	-0.48884
24.0139	24.7933	-0.41323
24.049	24.6086	-0.3752
24.0848	24.9936	-0.31257
24.1184	24.776	-0.43894
24.1535	24.4705	-0.3851
24.1881	24.4198	-0.37891
24.2226	24.3673	-0.39444
24.2562	24.2831	-0.37923
24.29	23.8702	-0.40197
24.3257	24.3532	-0.33366
24.3604	24.0445	-0.41698
24.3959	23.6951	-0.3867
24.4307	23.8626	-0.44173
24.4644	23.6801	-0.38762
24.4983	23.7815	-0.34214
24.5333	23.3806	-0.39142
24.5674	23.4724	-0.39988
24.6015	23.4354	-0.24954
24.6356	23.4305	-0.33023
24.6709	23.0029	-0.43542
24.7054	23.105	-0.27708
24.7407	23.0418	-0.28641
24.774	22.7579	-0.3076
24.8078	22.651	-0.30222
24.8425	22.4944	-0.23289
24.8766	22.3825	-0.1206
24.9108	22.2997	-0.35553
24.9451	21.9503	-0.17522
24.9795	22.0804	-0.22788
25.0133	21.805	-0.24912
25.0481	21.5941	-0.15524
25.082	21.4427	-0.17759
25.1167	21.3114	-0.13706
25.1516	21.2288	-0.09649
25.1855	20.843	-0.04717
25.221	20.7847	-0.16476
25.256	20.2975	-0.05342
25.2923	20.3754	-0.13092
25.3266	20.3238	-0.13639
25.3631	20.1589	0.02843
25.3969	19.9619	-0.06786
25.4324	19.4394	-0.00507
25.467	19.4577	0.10312
25.502	19.1408	-0.03918
25.5378	18.8192	0.05046
25.572	18.8084	0.06371
25.6069	18.7462	0.11613
25.6418	18.4261	0.07313
25.6759	18.0591	0.01109
25.7104	17.9304	0.0589
25.7445	17.7635	0.23195
25.7775	17.7858	0.05938
25.8127	17.442	0.20576
25.8465	17.4024	0.22541
25.8828	16.9841	0.24984
25.9161	16.906	0.21732
25.9504	16.7592	0.13141
25.9837	16.4195	0.17742
26.0173	16.2341	0.29772
26.0524	16.063	0.31545
26.087	15.7753	0.36307
26.1205	15.5744	0.41399
26.1544	15.262	0.38323
26.1882	15.1674	0.4627
26.2238	14.87	0.42559
26.2581	14.8351	0.40167
26.2914	14.4506	0.34091
26.3247	14.2101	0.3976
26.3596	14.5472	0.27886
26.3952	13.9211	0.46162
26.4299	13.3703	0.48332
26.4643	13.085	0.33065
26.498	13.1058	0.39481
26.5316	12.7203	0.49346
26.566	12.5809	0.51861
26.6006	12.575	0.537
26.634	12.4925	0.6394
26.6672	11.748	0.48718
26.7017	11.9797	0.59462
26.7367	11.3064	0.5942
26.7707	11.4268	0.52116
26.8037	11.1806	0.59678
26.8381	10.8177	0.64014
26.8721	10.3839	0.50796
26.9039	10.6224	0.7884
26.9388	10.2463	0.79227
26.9716	10.2329	0.72617
27.0051	9.68068	0.7585
27.0396	9.6573	0.81253
27.0737	9.33101	0.69842
27.1074	9.041	0.73516
27.1418	8.67466	0.75776
27.1772	8.50184	0.80651
27.2112	8.22684	0.76858
27.2447	8.25744	0.82463
27.2798	7.81666	0.95271
27.3145	7.23575	0.86285
27.3453	7.03279	0.88061
27.3816	6.6967	0.84026
27.4146	6.41745	0.94029
27.4497	6.07582	0.88615
27.485	5.91773	0.99636
27.5198	5.40653	1.043
27.5539	5.19062	0.94563
27.5883	4.98134	0.8812
27.6222	4.58979	0.98578
27.6555	3.80282	1.01951
27.6896	3.96475	1.1853
27.7247	4.04869	1.10097
27.7597	3.34196	1.15388
27.7933	2.89136	1.16014
27.8274	2.65848	1.18548
27.8625	2.14293	1.1253
27.8975	2.33624	1.23011
27.9355	1.92716	1.24712
27.9699	1.61806	1.27647
28.0033	1.25158	1.26857
28.0373	0.94356	1.20217
28.0725	0.55538	1.20519
28.1072	0.46679	1.3346
28.1421	0.27415	1.37293
28.1779	-0.18571	1.34635
28.2138	-0.3327	1.3326
28.2491	-0.85724	1.28814
28.284	-1.15704	1.3783
28.3204	-1.33938	1.30142
28.3558	-1.93445	1.37385
28.3901	-1.97662	1.39272
28.4256	-2.44547	1.4044
28.4602	-2.40867	1.41712
28.4941	-2.90124	1.34719
28.5291	-3.13752	1.49195
28.5639	-3.69665	1.51252
28.5981	-3.61534	1.51912
28.6337	-4.20848	1.48603
28.6683	-4.30846	1.53925
28.7033	-4.66908	1.55255
28.7394	-4.93584	1.69932
28.7734	-5.25682	1.57808
28.8074	-5.48982	1.53984
28.8414	-6.02472	1.68828
28.8771	-6.21217	1.64721
28.9126	-6.43896	1.65451
28.9472	-6.67847	1.69375
28.9824	-7.2326	1.68626
29.0177	-7.13497	1.70301
29.0541	-7.53835	1.72706
29.0879	-8.1115	1.66083
29.1223	-8.15542	1.57839
29.1567	-8.24163	1.63218
29.1914	-8.82512	1.71202
29.2266	-8.72646	1.74425
29.2614	-9.20274	1.70003
29.2957	-9.48026	1.80538
29.3297	-9.18489	1.73925
29.3641	-9.6094	1.8196
29.4003	-9.84588	1.83048
29.4363	-9.89622	1.74989
29.4724	-10.0718	1.67126
29.5074	-10.4556	1.75285
29.5417	-10.5517	1.70672
29.5759	-10.5465	1.66778
29.611	-10.8266	1.75604
29.6456	-10.8672	1.75617
29.68	-10.8714	1.67282
29.7148	-11.0609	1.60901
29.752	-10.9177	1.74877
29.7859	-11.2406	1.59789
29.8202	-11.3914	1.67139
29.8566	-11.6953	1.59456
29.89	-11.3497	1.6889
29.9256	-11.5904	1.67054
29.9599	-11.6174	1.64192
29.9942	-11.5498	1.60446
30.0293	-11.8333	1.64965
30.063	-11.7214	1.57326
30.0969	-11.5801	1.60801
30.1304	-12.0089	1.47129
30.165	-12.0678	1.55122
30.201	-11.9345	1.57988
30.2365	-11.9493	1.54933
30.2721	-12.1772	1.46568
30.3062	-11.8392	1.55254
30.3397	-11.7872	1.50782
30.3736	-11.6911	1.4375
30.4094	-11.6113	1.5424
30.4444	-11.709	1.3722
30.4811	-11.4562	1.44573
30.5154	-11.218	1.32413
30.5499	-11.7304	1.4836
30.5836	-11.3954	1.21126
30.6181	-11.5913	1.30325
30.652	-11.2028	1.27452
30.6867	-11.3326	1.20159
30.7212	-10.9483	1.26812
30.7547	-10.923	1.22056
30.7872	-10.6798	1.29958
30.8212	-10.5424	1.19386
30.8554	-10.5101	1.15775
30.8891	-10.6246	1.1109
30.9228	-10.1099	1.09703
30.9594	-10.1777	1.09968
30.9943	-9.96388	1.12938
31.0287	-9.53203	1.01037
31.0639	-9.42671	0.95466
31.0985	-9.08581	0.95015
31.1337	-9.30807	0.97325
31.1687	-8.84909	0.8977
31.2033	-8.85461	0.90012
31.2384	-8.50692	0.86718
31.2741	-8.5315	0.70121
31.3095	-8.01611	0.82619
31.3429	-7.74849	0.72176
31.3782	-7.94873	0.6789
31.4133	-7.51485	0.71198
31.4482	-7.01195	0.65766
31.4824	-6.72697	0.59975
31.5175	-6.52858	0.60753
31.5525	-6.48731	0.44579
31.587	-6.28328	0.51667
31.6212	-5.91501	0.27061
31.6566	-5.62915	0.42602
31.691	-5.2774	0.42043
31.7253	-4.97569	0.34405
31.7599	-4.78496	0.28764
31.7938	-4.43354	0.35305
31.8276	-4.40047	0.40131
31.8617	-4.23959	0.37188
31.8973	-4.02914	0.22871
31.9313	-3.81378	0.18568
31.9657	-3.47339	0.25703
32.0014	-2.87054	0.19939
32.0369	-2.52423	0.12424
32.072	-2.33028	0.1786
32.1055	-2.49212	0.1568
32.1395	-2.4204	-0.03355
32.1743	-2.07034	0.0322
32.2086	-1.86923	0.02757
32.2427	-1.65183	-0.07636
32.2774	-1.31018	-0.18307
32.3127	-1.31125	-0.08155
32.3476	-0.74903	0.0148
32.3816	-0.87676	-0.10795
32.4149	-0.55632	-0.14818
32.4494	-0.69045	-0.09235
32.4845	-0.61911	-0.19175
32.5189	-0.24159	-0.1263
32.5522	-0.31915	-0.09344
32.5862	-0.13904	-0.18158
32.6217	0.17187	-0.20731
32.6559	0.16125	-0.29442
32.6904	0.63726	-0.11477
32.7258	0.44193	-0.17659
32.7615	0.68469	-0.25012
32.7964	0.88793	-0.34816
32.8313	0.98538	-0.22384
32.8652	1.11512	-0.23176
32.8998	1.14372	-0.32016
32.9356	1.04737	-0.19752
32.9699	1.65169	-0.21684
33.0038	1.16674	-0.24018
33.0381	0.90188	-0.2668
33.0729	1.36935	-0.31884
33.1071	1.67376	-0.32349
33.1425	1.26608	-0.27188
33.1767	1.61062	-0.35823
33.212	1.84298	-0.27013
33.2464	1.50517	-0.26023
33.2809	1.684	-0.36361
33.3153	1.7204	-0.22475
33.3493	1.55989	-0.42425
33.3838	1.9905	-0.36726
33.4207	1.87814	-0.2671
33.4558	1.80513	-0.44979
33.4899	1.8592	-0.26367
33.5239	1.78651	-0.32618
33.5574	2.02435	-0.2476
33.5917	1.97399	-0.44829
33.626	1.94052	-0.35655
33.66	2.05297	-0.35963
33.6948	1.98479	-0.33375
33.73	2.06625	-0.40466
33.7647	1.82978	-0.31539
33.7975	2.03346	-0.34033
33.832	2.26451	-0.3366
33.866	2.00666	-0.34544
33.9008	2.03148	-0.33268
33.9352	2.25567	-0.36226
33.97	2.21452	-0.33159
34.0039	2.30143	-0.43644
34.0375	2.10315	-0.29759
34.0715	2.05534	-0.41337
34.1054	2.14934	-0.32471
34.1378	2.30432	-0.35432
34.1728	2.31605	-0.52739
34.2067	1.8899	-0.40472
34.2408	2.12877	-0.43212
34.276	2.1857	-0.46219
34.3105	2.19124	-0.33727
34.3447	2.14004	-0.32259
34.3779	2.16259	-0.35989
34.412	2.2157	-0.30249
34.4481	1.87846	-0.36968
34.4849	1.96174	-0.33973
34.5204	2.19641	-0.25634
34.5768	2.37015	-0.31569
34.6121	1.9607	-0.38384
34.647	2.23988	-0.32844
34.6812	2.30811	-0.28943
34.7153	1.94054	-0.47516
34.7491	2.44061	-0.32122
34.7838	2.18534	-0.31547
34.8175	2.24748	-0.32517
34.8529	2.44526	-0.34347
34.8886	2.28782	-0.49675
34.9246	2.35387	-0.33321
34.9603	2.30613	-0.30696
34.9952	2.11575	-0.29696
35.0304	2.44983	-0.47471
35.0655	2.31051	-0.30286
35.1007	1.923	-0.43064
35.1328	2.25204	-0.33235
35.1658	2.35036	-0.46655
35.2003	2.01366	-0.37621
35.2351	2.20198	-0.31595
35.2694	2.29854	-0.36406
35.3033	2.31531	-0.28387
35.3387	2.13767	-0.34976
35.3721	2.42957	-0.37466
35.4065	2.17999	-0.39059
35.4401	2.22767	-0.2697
35.4747	2.42486	-0.45029
35.509	2.33329	-0.32609
35.5406	2.05424	-0.33691
35.5754	2.39416	-0.26307
35.6091	2.5395	-0.30401
35.6448	2.28696	-0.42547
35.6789	2.53734	-0.36435
35.7132	2.21211	-0.25085
35.7468	2.47756	-0.28243
35.7817	2.20236	-0.47739
35.8142	1.98687	-0.43279
35.8499	2.20956	-0.35086
35.8835	2.5123	-0.41055
35.9188	2.054	-0.3698
35.9539	2.44719	-0.38599
35.9879	2.41304	-0.29781
36.0223	2.27032	-0.3801
36.0561	2.22302	-0.32707
36.0921	2.30615	-0.41407
36.1257	2.48813	-0.49795
36.1616	2.05108	-0.36276
36.1957	2.4364	-0.28547
36.2298	2.45345	-0.44335
36.2646	2.45033	-0.44057
36.2985	2.58743	-0.39781
36.3331	2.54033	-0.3262
36.3669	2.23387	-0.44004
36.4019	2.51412	-0.32476
36.4358	2.38862	-0.32052
36.4719	2.08777	-0.34442
36.5067	2.18964	-0.3821
36.5422	2.14941	-0.3971
36.5787	2.25902	-0.29104
36.6135	2.18065	-0.32357
36.6488	2.37344	-0.32575
36.6822	2.45497	-0.3192
36.7172	2.38016	-0.34947
36.7524	2.21662	-0.43001
36.7864	2.57277	-0.40493
36.8197	2.42293	-0.34306
36.8556	2.65697	-0.32175
36.8909	2.49337	-0.36331
36.9252	2.5093	-0.36759
36.9594	2.28537	-0.35751
36.993	2.48511	-0.30547
37.0273	2.32231	-0.37636
37.062	2.69543	-0.45584
37.0963	2.53984	-0.41411
37.1321	2.2908	-0.40148
37.1669	2.83224	-0.26517
37.2019	2.51345	-0.31721
37.2353	2.72943	-0.46972
37.269	2.53139	-0.34279
37.3031	2.50066	-0.3452
37.3375	2.52259	-0.44906
37.3697	2.42682	-0.36419
37.4042	2.31787	-0.41117
37.439	2.54415	-0.31361
37.4745	2.54049	-0.43972
37.5081	2.23065	-0.40065
37.5423	2.4851	-0.31695
37.576	2.73295	-0.38411
37.6109	2.62288	-0.40491
37.6451	2.6556	-0.39934
37.6799	2.35451	-0.40831
37.7148	2.72532	-0.47444
37.7499	2.51725	-0.4358
37.7833	2.53555	-0.43911
37.8177	2.49206	-0.40109
37.8522	2.55238	-0.40877
37.8899	2.60915	-0.40473
37.9254	2.86481	-0.40946
37.9599	2.56416	-0.37176
37.9953	2.5548	-0.37147
38.0295	2.47211	-0.40732
38.0658	2.48433	-0.36894
38.1008	2.62413	-0.42972
38.1349	3.0045	-0.42499
38.1696	2.78452	-0.3426
38.2054	2.66074	-0.39204
38.2383	2.77368	-0.43927
38.2719	2.92963	-0.50023
38.3069	2.6474	-0.38264
38.3408	2.5812	-0.53035
38.3759	2.63085	-0.37385
38.4093	2.76743	-0.44954
38.444	2.4286	-0.42723
38.4791	2.75152	-0.42398
38.5139	2.72761	-0.39375
38.5479	2.55531	-0.39672
38.5819	2.6376	-0.28477
38.6161	2.86284	-0.37052
38.6495	2.94524	-0.49998
38.6838	2.73762	-0.392
38.7187	2.8662	-0.44676
38.7531	2.93815	-0.4653
38.7888	2.71474	-0.50493
38.8253	2.9993	-0.43851
38.8593	2.70134	-0.33533
38.8948	2.90513	-0.33618
38.9301	2.74235	-0.41926
38.9646	2.86275	-0.31045
38.999	2.7418	-0.33285
39.0334	2.89307	-0.37469
39.0676	2.80448	-0.3592
39.1039	2.80478	-0.34942
39.1399	2.66948	-0.33543
39.1743	2.98705	-0.37119
39.2091	2.73521	-0.36984
39.2438	2.7287	-0.47178
39.2783	2.8812	-0.32672
39.3124	2.58058	-0.37638
39.3469	2.83628	-0.45936
39.3822	2.66988	-0.35385
39.4176	3.14118	-0.41042
39.4535	2.77701	-0.43274
39.4889	2.6731	-0.49517
39.5231	2.76527	-0.56481
39.5572	3.16644	-0.50828
39.5909	2.86948	-0.5464
39.6264	2.57447	-0.4764
39.6604	2.7935	-0.52961
39.6942	2.9012	-0.41663
39.7296	2.69633	-0.45411
39.7648	2.94214	-0.37294
39.8022	2.99087	-0.43485
39.8359	2.94074	-0.5475
39.87	2.88611	-0.4297
39.9044	2.58827	-0.37587
39.9386	2.95967	-0.51234
39.9736	2.79771	-0.43556
40.008	3.0664	-0.42696
40.0425	2.78788	-0.26818
40.0777	2.80239	-0.44935
40.1113	2.66529	-0.37332
40.1451	2.8609	-0.40966
40.1786	2.84762	-0.41564
40.2126	2.84232	-0.45245
40.247	2.88107	-0.48443
40.2812	3.08547	-0.39744
40.316	2.89463	-0.44658
40.3512	3.02916	-0.34588
40.3859	2.96056	-0.36811
40.4208	2.84374	-0.47538
40.4551	2.87898	-0.38234
40.4893	3.02005	-0.48479
40.5235	2.8234	-0.36458
40.5577	2.82801	-0.40433
40.5908	3.20448	-0.42387
40.6262	2.94205	-0.48027
40.6601	2.98583	-0.50787
40.6947	2.946	-0.49117
40.7286	2.9486	-0.43086
40.7641	3.06421	-0.48652
40.7983	3.06571	-0.38572
40.8328	2.91566	-0.49569
40.8673	2.88067	-0.4381
40.9021	2.90994	-0.53855
40.9368	3.20573	-0.44437
40.9713	3.03424	-0.51082
41.0058	3.26934	-0.47626
41.04	2.91164	-0.50621
41.0738	3.38794	-0.37858
41.1077	2.86924	-0.4648
41.1421	2.85075	-0.53854
41.179	2.8599	-0.35378
41.2139	3.10702	-0.48013
41.2494	3.06035	-0.48283
41.2841	2.78986	-0.35485
41.3187	2.99131	-0.44654
41.3524	2.89748	-0.4346
41.3864	2.97619	-0.509
41.4216	3.05441	-0.52117
41.4561	3.02758	-0.46362
41.4904	2.91331	-0.48802
41.5247	2.97815	-0.33319
41.559	2.82827	-0.47731
41.5934	2.96135	-0.3923
41.6271	3.04887	-0.48739
41.6613	3.24985	-0.32389
41.6951	3.07326	-0.46543
41.7308	3.1287	-0.50497
41.7662	2.94682	-0.36512
41.8012	3.00327	-0.57723
41.8348	3.07752	-0.4695
41.8691	3.00503	-0.38801
41.9042	2.9174	-0.52974
41.9382	3.07952	-0.44945
41.9721	3.12583	-0.4192
42.0071	3.15979	-0.49678
42.0413	2.99612	-0.42964
42.0774	3.02996	-0.45417
42.1122	3.36675	-0.40471
42.1488	3.21277	-0.43619
42.1827	3.14509	-0.45094
42.2163	3.16107	-0.47835
42.2505	2.92237	-0.55937
42.2868	3.01659	-0.47028
42.3215	3.31829	-0.52084
42.3556	3.10332	-0.57445
42.3907	3.4605	-0.4794
42.4243	3.22691	-0.43563
42.4525	2.77978	-0.50771
42.4821	3.38642	-0.49911
42.5166	3.07042	-0.47991
42.5517	3.1526	-0.48456
42.5863	3.20211	-0.45179
42.6217	3.22943	-0.36625
42.6558	2.98616	-0.50341
42.69	3.24383	-0.44105
42.7242	3.56438	-0.44851
42.7591	3.13138	-0.49768
42.7954	2.95941	-0.48598
42.8296	2.88011	-0.45186
42.8648	3.44188	-0.42999
42.8992	3.27801	-0.49887
42.9327	2.9816	-0.56071
42.9677	3.39126	-0.5002
43.0023	3.12054	-0.49053
43.036	3.309	-0.35332
43.0716	2.99987	-0.40249
43.1069	3.04071	-0.48407
43.1421	3.34714	-0.50686
43.1773	3.10551	-0.40523
43.2114	3.42945	-0.38857
43.2454	3.15401	-0.49608
43.2803	3.15569	-0.39988
43.3178	3.1646	-0.52904
43.3519	3.24177	-0.48868
43.3865	3.08666	-0.51271
43.4206	3.5301	-0.42513
43.4545	3.1903	-0.36365
43.49	3.22288	-0.42899
43.5236	3.0823	-0.455
43.5592	3.20089	-0.40419
43.5937	3.15756	-0.47104
43.6281	3.35786	-0.51711
43.6634	3.37899	-0.4734
43.698	3.01656	-0.48669
43.7317	3.18618	-0.36918
43.7659	3.64476	-0.54016
43.8007	3.00851	-0.53776
43.8344	2.91581	-0.48494
43.8686	3.21422	-0.5126
43.9027	3.03454	-0.5539
43.9371	3.30906	-0.57107
43.9713	2.98136	-0.52484
44.0055	3.37895	-0.5905
44.0403	3.30439	-0.40416
44.0746	3.4243	-0.50508
44.1095	2.95661	-0.51234
44.1453	3.31671	-0.55408
44.1795	3.32383	-0.42862
44.2142	3.42294	-0.56048
44.2478	3.24609	-0.52814
44.2834	3.06052	-0.39337
44.3183	3.16341	-0.49446
44.3541	3.26856	-0.46626
44.3887	3.47746	-0.4335
44.4237	3.07681	-0.55714
44.4583	3.1009	-0.51325
44.493	3.15837	-0.68086
44.5273	3.34485	-0.50844
44.5618	3.26329	-0.48175
44.5957	2.87829	-0.52001
44.6302	3.36118	-0.59961
44.6645	3.34834	-0.47337
44.6997	3.23739	-0.44547
44.7338	3.11342	-0.37609
44.7683	3.14007	-0.41763
44.8042	2.92838	-0.52895
44.837	3.14021	-0.54309
44.873	3.10657	-0.55958
44.9079	3.46791	-0.48431
44.9431	3.47273	-0.40775
44.9764	3.26551	-0.50701
45.01	3.16222	-0.55127
45.0473	2.96787	-0.51746
45.0823	3.2193	-0.46416
45.1167	3.26941	-0.46449
45.1509	3.22006	-0.51752
45.1868	3.38317	-0.46037
45.2206	3.39524	-0.50215
45.2559	3.14938	-0.416
45.2905	3.64141	-0.53597
45.3249	3.18412	-0.40995
45.3604	3.33051	-0.44703
45.3941	3.2255	-0.49153
45.4282	3.33985	-0.55585
45.4635	3.40107	-0.51156
45.4981	3.25372	-0.46804
45.5316	3.25405	-0.53621
45.5681	3.03288	-0.504
45.6021	3.10453	-0.5156
45.6379	3.43084	-0.42688
45.6724	3.48852	-0.51837
45.7067	3.11328	-0.52972
45.762	3.57561	-0.56603
45.7974	3.24057	-0.49721
45.8326	3.31881	-0.55275
45.8661	3.07826	-0.5201
45.9012	3.10705	-0.55036
45.9351	3.46922	-0.42681
45.9695	3.2914	-0.38984
46.0042	3.35928	-0.43698
46.0395	3.08627	-0.47707
46.0748	3.08282	-0.41594
46.1097	3.08502	-0.59092
46.1439	3.47523	-0.40465
46.1785	2.96174	-0.46379
46.2133	3.1249	-0.39311
46.249	3.17683	-0.44964
46.2825	2.80712	-0.52607
46.3156	2.98467	-0.50538
46.3507	3.23506	-0.42864
46.3861	3.22656	-0.55698
46.4196	3.08188	-0.48862
46.4549	3.29327	-0.47688
46.4892	2.78237	-0.53718
46.5226	2.66809	-0.41705
46.5561	2.97136	-0.573
46.59	3.01237	-0.44976
46.6246	2.72291	-0.42399
46.6589	2.63321	-0.49868
46.6928	3.07037	-0.49528
46.7271	2.60074	-0.50386
46.7619	2.38601	-0.42162
46.797	2.66351	-0.39886
46.8335	3.19842	-0.54597
46.8672	2.86867	-0.56704
46.9024	3.09773	-0.4561
46.9363	3.24723	-0.5941
46.9718	3.3004	-0.52708
47.0057	3.42033	-0.6143
47.0412	3.45196	-0.61254
47.0756	3.18842	-0.55406
47.1101	3.14014	-0.59192
47.1445	3.64031	-0.633
47.1783	3.46143	-0.46169
47.2136	3.35924	-0.63556
47.2485	3.57687	-0.61169
47.2857	3.24372	-0.60078
47.3205	3.54211	-0.56043
47.3552	3.46651	-0.58823
47.3879	3.52925	-0.50825
47.4237	3.33263	-0.50601
47.4591	3.54447	-0.4568
47.4944	3.55177	-0.53192
47.5286	3.39009	-0.49744
47.5624	3.52644	-0.55887
47.5987	3.1891	-0.58701
47.6327	3.39767	-0.64148
47.6678	3.52894	-0.52754
47.7015	3.73279	-0.53344
47.7323	3.47105	-0.61014
47.7675	3.59363	-0.56488
47.8027	3.58772	-0.50324
47.8368	3.73925	-0.62485
47.8702	3.54806	-0.58543
47.9052	3.77082	-0.6097
47.9398	3.63594	-0.54561
47.9736	3.83718	-0.60912
48.0078	3.75818	-0.64873
48.0413	3.92943	-0.5449
48.0755	3.75017	-0.5645
48.1093	3.74739	-0.64101
48.145	3.62462	-0.52689
48.1805	3.65337	-0.59347
48.2144	4.02117	-0.64869
48.2492	3.51149	-0.6671
48.2836	3.69262	-0.69534
48.3182	3.79903	-0.59382
48.3524	3.37229	-0.63635
48.3852	3.84727	-0.63919
48.418	3.46869	-0.71298
48.4501	3.68731	-0.61085
48.4841	4.02398	-0.54593
48.5193	3.75216	-0.66482
48.5551	3.61187	-0.62697
48.59	3.60131	-0.61416
48.6239	3.54787	-0.52932
48.6578	3.49295	-0.51931
48.6927	3.80601	-0.62398
48.7275	3.72111	-0.63273
48.7616	3.68802	-0.6911
48.7958	3.74211	-0.70521
48.8304	3.80074	-0.73182
48.8655	3.92276	-0.65649
48.9007	3.84225	-0.57051
48.9361	3.76899	-0.63476
48.9713	3.92555	-0.72679
49.0041	3.97626	-0.62022
49.0384	3.97431	-0.61861
49.075	4.02087	-0.59318
49.1085	3.61659	-0.64741
49.1419	3.76786	-0.66648
49.1774	3.78458	-0.58583
49.2123	4.04296	-0.66404
49.2463	4.0551	-0.65872
49.2811	3.62752	-0.6988
49.3172	3.91641	-0.54646
49.3531	3.95593	-0.55567
49.3875	3.88332	-0.61275
49.4215	3.78737	-0.67755
49.458	3.52424	-0.72393
49.4941	4.27449	-0.70626
49.528	3.72115	-0.74478
49.563	3.79577	-0.64198
49.599	3.92597	-0.54222
49.6331	4.11592	-0.71153
49.6696	3.79706	-0.63241
49.7047	3.75762	-0.5865
49.7384	3.81965	-0.72065
49.7739	3.8556	-0.56979
49.8105	3.78291	-0.70002
49.8466	3.59045	-0.57086
49.88	3.84758	-0.60801
49.9157	3.98804	-0.58574
49.9497	3.77004	-0.58448
49.984	3.82533	-0.6308
50.0194	3.97149	-0.54585
50.053	3.81883	-0.68245
50.088	3.85999	-0.61448
50.1216	3.77916	-0.50001
50.1567	3.4687	-0.5325
50.1905	3.70756	-0.60209
50.2242	3.99532	-0.55819
50.2579	4.03389	-0.64345
50.292	3.62293	-0.60164
50.3266	3.84472	-0.50512
50.3637	3.91874	-0.63647
50.399	3.88341	-0.63907
50.4333	3.81254	-0.70719
50.4685	3.88985	-0.60952
50.5031	3.96232	-0.67986
50.5387	4.04208	-0.5438
50.5725	3.49316	-0.64782
50.6076	3.46553	-0.6088
50.6426	3.8992	-0.63931
50.6768	3.53163	-0.56997
50.7103	3.65999	-0.50031
50.745	3.9194	-0.63546
50.7793	3.78867	-0.59929
50.8132	3.65485	-0.60831
50.8486	4.08942	-0.58222
50.8821	3.70344	-0.59392
50.9161	3.86148	-0.68713
50.9502	3.91305	-0.73981
50.9862	3.48281	-0.62488
51.0202	3.74865	-0.65154
51.055	3.83961	-0.64515
51.0889	3.56667	-0.67502
51.125	3.86653	-0.5535
51.1581	3.75119	-0.69577
51.1904	3.94075	-0.59224
51.2238	3.88552	-0.5296
51.2578	3.55803	-0.64654
51.2918	3.66064	-0.70459
51.3263	3.74657	-0.74124
51.3603	4.12774	-0.54602
51.3947	4.05927	-0.50892
51.4287	3.77788	-0.63448
51.4635	3.73509	-0.59093
51.4968	3.66383	-0.51837
51.5318	3.86961	-0.56941
51.5676	4.1357	-0.55489
51.6026	3.82043	-0.57989
51.637	3.84222	-0.72455
51.6729	3.774	-0.66828
51.7069	3.97534	-0.78276
51.7433	3.98208	-0.60068
51.779	3.74428	-0.67958
51.8138	3.70127	-0.68345
51.8494	4.11971	-0.63022
51.8823	4.08575	-0.61925
51.9169	3.7522	-0.57649
51.9515	4.33339	-0.61154
51.9857	4.20252	-0.51803
52.0191	3.95363	-0.58916
52.0534	3.88822	-0.66939
52.089	3.84101	-0.58904
52.1239	3.8783	-0.68131
52.1589	4.06515	-0.69488
52.1931	4.16777	-0.53176
52.2275	3.95808	-0.70544
52.2631	3.78377	-0.54424
52.2983	3.94242	-0.61742
52.3334	3.7232	-0.53924
52.3675	4.08135	-0.50912
52.4018	3.74705	-0.58586
52.4371	3.86061	-0.60985
52.4714	3.92866	-0.61961
52.5056	3.99097	-0.67071
52.541	4.0676	-0.58843
52.5755	3.93497	-0.60185
52.6095	3.71492	-0.53759
52.6431	3.98569	-0.60851
52.6773	3.81817	-0.5409
52.713	3.78879	-0.5933
52.7467	4.03301	-0.66307
52.7817	3.80738	-0.54977
52.8153	3.71291	-0.60498
52.8497	3.64286	-0.60548
52.8816	3.91705	-0.58899
52.9156	3.67209	-0.57136
52.9502	4.03719	-0.58662
52.9862	3.60161	-0.61232
53.0208	4.09734	-0.58569
53.0552	3.82234	-0.51877
53.0898	3.55408	-0.55391
53.1234	3.73243	-0.63699
53.1557	4.1623	-0.57145
53.1903	3.65248	-0.5978
53.2245	3.85492	-0.57623
53.2587	3.81548	-0.60198
53.2939	3.85485	-0.51482
53.3283	3.73806	-0.62995
53.3636	3.87586	-0.61181
53.399	3.73369	-0.57811
53.4339	3.54759	-0.50275
53.4696	3.84244	-0.54736
53.5055	4.08435	-0.64396
53.5407	3.8683	-0.579
53.575	3.63917	-0.61492
53.6095	3.74052	-0.50856
53.6442	3.52477	-0.59986
53.678	3.89133	-0.58034
53.7126	3.70967	-0.61001
53.747	3.86795	-0.53177
53.7822	3.86259	-0.65257
53.8171	3.86635	-0.60243
53.8529	3.94133	-0.55286
53.8863	3.81828	-0.56159
53.9205	3.84824	-0.42792
53.9552	3.90175	-0.58377
53.989	3.80158	-0.58949
54.0231	3.71152	-0.62144
54.0579	3.94877	-0.57731
54.0918	3.22666	-0.45446
54.1253	3.85873	-0.62382
54.1591	3.6545	-0.5973
54.1942	3.76277	-0.65115
54.2287	3.98451	-0.53922
54.2627	3.43581	-0.59023
54.2962	3.68563	-0.43694
54.3293	3.46134	-0.53002
54.3641	3.53313	-0.49989
54.3982	3.72871	-0.51411
54.4325	3.70239	-0.50626
54.4664	3.66054	-0.50237
54.4996	3.79434	-0.54955
54.5329	3.76959	-0.49345
54.5674	3.624	-0.55997
54.6035	3.74798	-0.47971
54.6382	3.66398	-0.51325
54.672	3.67714	-0.51121
54.7057	3.55791	-0.54678
54.7403	3.72823	-0.50682
54.7742	3.8596	-0.49811
54.8078	3.32847	-0.47395
54.8425	3.67948	-0.46869
54.8751	3.5568	-0.51523
54.9104	3.74277	-0.52974
54.9467	3.81537	-0.48752
54.9827	3.53331	-0.52626
55.017	3.3341	-0.44189
55.0531	3.77373	-0.49106
55.0877	3.65139	-0.46293
55.1219	3.64391	-0.54889
55.1561	3.26304	-0.35993
55.1898	3.60553	-0.42108
55.2248	3.43732	-0.44365
55.2591	3.65975	-0.54711
55.2926	3.71078	-0.60269
55.3264	3.39187	-0.44986
55.3604	3.65271	-0.49407
55.3948	3.61122	-0.53856
55.4305	3.56542	-0.48133
55.4632	3.64725	-0.45839
55.4971	3.77487	-0.53073
55.5308	3.82592	-0.45534
55.5654	3.35178	-0.48409
55.6	3.72687	-0.63921
55.6347	3.70894	-0.44972
55.6684	3.67508	-0.53281
55.7027	3.53194	-0.53033
55.7355	3.50978	-0.50808
55.77	3.73475	-0.54168
55.804	3.6213	-0.52319
55.8394	3.58306	-0.61979
55.8717	3.51136	-0.43611
55.9072	3.37609	-0.45663
55.9417	3.54446	-0.56477
55.9756	3.53572	-0.47056
56.0101	3.30403	-0.42388
56.0453	3.59964	-0.46295
56.0799	3.51619	-0.42279
56.1148	3.84928	-0.41495
56.1495	3.5869	-0.46289
56.1839	3.43742	-0.52698
56.2189	3.59125	-0.44111
56.2533	3.77774	-0.42484
56.2886	3.61996	-0.46275
56.3222	3.40453	-0.41304
56.3571	3.51353	-0.54608
56.3925	3.71844	-0.55191
56.4265	3.53647	-0.58078
56.4632	3.63517	-0.36254
56.497	3.67612	-0.55352
56.5317	3.56782	-0.48589
56.5672	3.83383	-0.44954
56.6017	3.51749	-0.50055
56.6364	3.46349	-0.5348
56.6708	3.52552	-0.49586
56.7057	3.55015	-0.46958
56.74	3.65156	-0.48872
56.7746	3.5551	-0.52697
56.8096	3.42313	-0.4269
56.844	3.45671	-0.43488
56.8785	3.43679	-0.53192
56.9146	3.60933	-0.55513
56.9506	3.64064	-0.43029
56.9848	3.51075	-0.50205
57.0196	3.62711	-0.45487
57.0542	3.49883	-0.50695
57.0885	3.60653	-0.40235
57.1238	3.64588	-0.36534
57.158	3.32382	-0.43014
57.1922	3.36706	-0.53936
57.2265	3.64134	-0.46685
57.262	3.36501	-0.32486
57.2972	3.55802	-0.5099
57.3328	3.45631	-0.47899
57.3667	3.78797	-0.35625
57.3994	3.55792	-0.40891
57.435	3.51844	-0.44673
57.4695	3.4774	-0.38073
57.5041	3.46743	-0.4961
57.5399	3.47996	-0.48508
57.5755	3.69447	-0.35618
57.6108	3.27906	-0.49902
57.6469	3.87379	-0.4634
57.6828	3.60519	-0.48357
57.7174	3.78151	-0.31817
57.7521	3.75278	-0.51509
57.7878	3.51242	-0.4525
57.823	3.58529	-0.52627
57.8579	3.57998	-0.48712
57.8918	3.47359	-0.45188
57.9269	3.61394	-0.37541
57.9607	3.49349	-0.47042
57.9943	3.6219	-0.48064
58.0302	3.35534	-0.36751
58.0658	3.57891	-0.41017
58.0996	3.33387	-0.37866
58.1366	3.42085	-0.38233
58.1728	3.25589	-0.46554
58.2077	3.58106	-0.34314
58.243	3.60789	-0.50735
58.277	3.51258	-0.48211
58.3115	3.57109	-0.49069
58.3454	3.55964	-0.44644
58.3806	3.31782	-0.41808
58.4145	3.48796	-0.522
58.4512	3.36275	-0.38795
58.4868	3.32282	-0.5163
58.5226	3.33904	-0.59872
58.5568	3.83564	-0.42241
58.5904	3.61754	-0.42838
58.6249	3.66994	-0.41904
58.6586	3.42466	-0.38722
58.6933	3.24546	-0.40466
58.7279	3.44387	-0.42779
58.7624	3.7257	-0.58003
58.7976	3.31472	-0.33335
58.8314	3.35383	-0.44668
58.8663	3.52852	-0.39827
58.9007	3.53176	-0.38744
58.9364	3.63747	-0.49701
58.9707	3.47818	-0.37139
59.0053	3.41676	-0.44873
59.0405	3.74796	-0.42932
59.0758	3.39226	-0.43556
59.1091	3.6046	-0.46024
59.1425	3.34542	-0.4557
59.1747	3.73895	-0.49999
59.2151	3.35989	-0.42683
59.249	3.52833	-0.57817
59.2836	3.26348	-0.35887
59.317	3.79731	-0.44175
59.3514	3.63717	-0.46969
59.3865	3.55901	-0.4364
59.4207	3.70754	-0.50711
59.4543	3.16239	-0.4892
59.4885	3.45281	-0.44336
59.5237	3.55523	-0.4145
59.5584	3.3452	-0.43256
59.5953	3.46885	-0.52176
59.6307	3.68902	-0.44239
59.6655	3.43803	-0.45842
59.7	3.77182	-0.5466
59.7362	3.70482	-0.44735
59.7713	3.66933	-0.52171
59.8065	3.47592	-0.44165
59.8435	3.43265	-0.36766
59.8782	3.48593	-0.4942
59.9107	3.37223	-0.40173
59.9471	3.47204	-0.45497
59.9815	3.67336	-0.32993
60.0176	3.24557	-0.50431
60.0521	3.64568	-0.506
60.0874	3.39417	-0.44384
60.1225	3.50214	-0.39907
60.1577	3.48631	-0.46311
60.1925	3.1472	-0.45424
60.2278	3.43667	-0.38234
60.2625	3.33245	-0.39916
60.2975	3.60852	-0.41576
60.332	3.56482	-0.38134
60.3667	3.39494	-0.33349
60.4018	3.63662	-0.44146
60.4359	3.84292	-0.46941
60.4706	3.34889	-0.39609
60.5059	3.34173	-0.3071
60.5415	3.17166	-0.39507
60.5755	3.60374	-0.49345
60.6097	3.25886	-0.36974
60.6433	3.4826	-0.44679
60.6779	3.59862	-0.47474
60.7126	3.51336	-0.53758
60.7468	3.42037	-0.47307
60.7815	3.58659	-0.42552
60.8157	3.65069	-0.44147
60.8506	3.44726	-0.41238
60.8834	3.30816	-0.42485
60.9188	3.46289	-0.38187
60.953	3.40978	-0.35625
60.9881	3.55408	-0.47519
61.0236	3.00988	-0.43809
61.0575	3.62573	-0.42634
61.0927	3.59448	-0.47028
61.1281	3.05494	-0.52417
61.1626	3.76292	-0.41018
61.1968	3.3832	-0.55398
61.2324	3.32334	-0.46438
61.2664	3.47345	-0.48212
61.3015	3.66823	-0.48486
61.3358	3.5851	-0.44183
61.369	3.69096	-0.42734
61.4035	3.43805	-0.52079
61.4381	3.70585	-0.481
61.4731	3.47886	-0.379
61.5075	3.57383	-0.48333
61.5408	3.73921	-0.46161
61.574	3.59456	-0.52523
61.6077	3.39995	-0.43821
61.6422	3.42426	-0.50695
61.6765	3.368	-0.60615
61.7128	3.59008	-0.50594
61.747	3.49733	-0.58473
61.7827	3.4189	-0.42417
61.818	3.88013	-0.43419
61.8523	3.43274	-0.51979
61.8857	3.46439	-0.35184
61.9197	3.33344	-0.46363
61.9535	3.70993	-0.51476
61.9887	3.49781	-0.4756
62.0224	3.42422	-0.45467
62.0587	3.51016	-0.40732
62.0932	3.02672	-0.54107
62.1271	3.80123	-0.51152
62.1615	3.39554	-0.42716
62.1953	3.29345	-0.42265
62.2311	3.60827	-0.35603
62.266	3.43624	-0.37323
62.3003	3.38284	-0.44575
62.3347	3.56088	-0.40858
62.3692	3.40501	-0.38078
62.4042	3.41485	-0.46997
62.4385	3.33921	-0.39475
62.4731	3.34833	-0.54088
62.508	3.56605	-0.46143
62.545	3.51265	-0.44887
62.5785	3.47368	-0.4534
62.6135	3.57331	-0.47426
62.6479	3.40224	-0.40982
62.6851	3.60852	-0.49142
62.7204	3.54175	-0.43898
62.7552	3.41776	-0.42412
62.79	3.44891	-0.46666
62.8245	3.52331	-0.46268
62.8588	3.56961	-0.47637
62.892	3.49851	-0.31785
62.9258	3.54289	-0.43472
62.9606	3.32248	-0.36275
62.995	3.6171	-0.42967
63.0286	3.83064	-0.50568
63.0625	3.71831	-0.45867
63.0964	3.36762	-0.39768
63.1314	3.36058	-0.42986
63.1674	3.46927	-0.42422
63.2013	3.58535	-0.46927
63.2358	3.56487	-0.44963
63.272	3.28858	-0.37003
63.3066	3.50648	-0.49273
63.3429	3.70614	-0.45223
63.3774	3.3584	-0.45892
63.4112	3.42598	-0.49427
63.4459	3.41947	-0.37834
63.4805	3.67836	-0.45713
63.5177	3.3649	-0.47237
63.5521	3.6009	-0.50078
63.5863	3.76578	-0.391
63.6195	3.57911	-0.47873
63.6549	3.41592	-0.51436
63.689	3.34629	-0.30574
63.7225	3.44577	-0.46328
63.7595	3.51071	-0.44007
63.7942	3.40245	-0.36961
63.8297	3.20097	-0.51561
63.8657	3.43621	-0.44299
63.9009	3.26863	-0.48942
63.9361	3.59949	-0.5282
63.9706	3.4046	-0.38982
64.0049	3.38253	-0.4429
64.0387	3.61904	-0.35708
64.0725	3.48203	-0.37217
64.1072	3.48414	-0.47417
64.1412	3.23875	-0.41704
64.1761	3.51925	-0.39565
64.2104	3.63568	-0.42417
64.2453	3.44915	-0.44392
64.2794	3.32532	-0.52866
64.3152	3.61275	-0.48382
64.3495	3.58321	-0.41615
64.3841	3.48713	-0.38898
64.4181	3.56112	-0.42712
64.4526	3.50707	-0.57006
64.4886	3.41804	-0.3664
64.5232	3.38099	-0.32629
64.5575	3.45167	-0.35502
64.5916	3.63994	-0.33038
64.6265	3.42735	-0.44718
64.661	3.58107	-0.44565
64.6954	3.47876	-0.48935
64.7293	3.63139	-0.47826
64.764	3.44174	-0.45807
64.7978	3.23047	-0.43361
64.8324	3.40555	-0.34045
64.8656	3.36581	-0.47842
64.8974	3.49738	-0.48377
64.9324	3.52649	-0.46067
64.967	3.34047	-0.5369
65.0017	3.80091	-0.31621
65.0362	3.51109	-0.3454
65.0703	3.6579	-0.47664
65.1064	3.35758	-0.39042
65.1406	3.6488	-0.4638
65.175	3.43763	-0.49697
65.2101	3.41317	-0.52692
65.2441	3.39602	-0.51533
65.2782	3.60557	-0.51133
65.3138	3.27635	-0.48247
65.348	3.29132	-0.40993
65.382	3.66109	-0.45261
65.417	3.40568	-0.3292
65.4519	3.56905	-0.4332
65.486	3.38732	-0.519
65.5193	3.2137	-0.29279
65.5531	3.48385	-0.50995
65.5861	3.16089	-0.45993
65.6189	3.5095	-0.45653
65.6523	3.25583	-0.52153
65.6853	3.36547	-0.46819
65.7206	3.43663	-0.45411
65.7547	3.52048	-0.61335
65.7897	3.41171	-0.45195
65.825	3.10189	-0.44468
65.8592	3.30083	-0.44082
65.8924	3.38299	-0.38327
65.9262	3.464	-0.47093
65.9614	3.50429	-0.42265
65.9968	3.41366	-0.3712
66.0313	3.61768	-0.48251
66.0651	3.35082	-0.48398
66.0989	3.37224	-0.57372
66.1322	3.58976	-0.43156
66.1671	3.71929	-0.47844
66.2015	3.42199	-0.42001
66.2331	3.79573	-0.37122
66.2673	3.47939	-0.48112
66.3033	3.49195	-0.45512
66.3394	3.54871	-0.37605
66.375	3.65528	-0.47804
66.4089	3.32093	-0.51155
66.4443	3.20893	-0.41178
66.4806	3.26358	-0.4431
66.5144	3.32188	-0.53307
66.5495	3.60982	-0.28565
66.5841	3.54157	-0.45748
66.6186	3.21859	-0.37858
66.6518	3.31454	-0.33383
66.6869	3.28532	-0.39133
66.722	3.21148	-0.32226
66.7568	3.45644	-0.30067
66.7909	3.60988	-0.42519
66.8283	3.79666	-0.4578
66.8624	3.39348	-0.42348
66.8979	3.79604	-0.39729
66.9311	3.39475	-0.26942
66.9653	3.60287	-0.44162
66.9996	3.62487	-0.39784
67.0334	3.64373	-0.42967
67.0694	3.90179	-0.3654
67.1036	3.27604	-0.38688
67.1373	3.35686	-0.44677
67.1728	3.52875	-0.54539
67.2073	3.54838	-0.42746
67.2411	3.44197	-0.40825
67.2747	3.26646	-0.46011
67.3092	3.33056	-0.42536
67.3442	3.38369	-0.56567
67.3783	3.3562	-0.47181
67.4121	3.54928	-0.42757
67.4458	3.45238	-0.40121
67.4812	3.2267	-0.44538
67.5173	3.39266	-0.52204
67.5511	3.27564	-0.42771
67.5851	3.22138	-0.49357
67.6198	3.56802	-0.44695
67.6553	3.15072	-0.40686
67.6902	3.30611	-0.50906
67.7242	3.35488	-0.31459
67.7578	3.40686	-0.39692
67.792	3.33413	-0.40508
67.8287	3.55364	-0.51884
67.8628	3.33386	-0.25676
67.8976	3.40417	-0.46958
67.9303	3.45018	-0.38984
67.9661	3.34731	-0.46175
68.0028	3.42115	-0.42408
68.0369	3.51067	-0.41475
68.0714	3.39736	-0.43923
68.1049	3.78047	-0.48329
68.1399	3.13042	-0.41721
68.1745	3.21521	-0.48772
68.2091	3.57254	-0.47816
68.2431	3.4773	-0.3792
68.2786	3.23583	-0.42067
68.3135	3.4884	-0.31785
68.3488	3.38515	-0.46118
68.3839	3.17961	-0.45682
68.4188	3.54976	-0.4165
68.4541	3.50688	-0.43031
68.4885	3.41884	-0.47313
68.5242	3.41852	-0.40282
68.5575	3.55043	-0.34453
68.5919	3.18459	-0.40264
68.6255	3.35037	-0.40418
68.66	3.56008	-0.47308
68.6951	3.4129	-0.46869
68.7296	3.47531	-0.30651
68.7649	3.4069	-0.39122
68.7998	3.5521	-0.43003
68.8361	3.48488	-0.3699
68.8703	3.49487	-0.30403
68.9039	3.70515	-0.31824
68.9362	3.49243	-0.43929
68.9702	3.47178	-0.38896
69.0047	3.29592	-0.53086
69.0392	3.27895	-0.51011
69.075	3.55915	-0.42478
69.1088	3.3396	-0.36859
[truncated: 7,655 more rows]

## Sheet: Figure 3b - Pore Counting
Count	Time (minutes)	Time (seconds)	Frame number
2	0	0	0
3	0.10833	6.5	1
3	0.21667	13	2
3	0.325	19.5	3
4	0.43333	26	4
4	0.54167	32.5	5
4	0.65	39	6
5	0.75833	45.5	7
5	0.86667	52	8
5	0.975	58.5	9
5	1.08333	65	10
5	1.19167	71.5	11
5	1.3	78	12
6	1.40833	84.5	13
7	1.51667	91	14
7	1.625	97.5	15
8	1.73333	104	16
9	1.84167	110.5	17
10	1.95	117	18
10	2.05833	123.5	19
10	2.16667	130	20
11	2.275	136.5	21
11	2.38333	143	22
12	2.49167	149.5	23
12	2.6	156	24
12	2.70833	162.5	25
13	2.81667	169	26
13	2.925	175.5	27
13	3.03333	182	28
13	3.14167	188.5	29
13	3.25	195	30
13	3.35833	201.5	31
13	3.46667	208	32
13	3.575	214.5	33
13	3.68333	221	34
13	3.79167	227.5	35
13	3.9	234	36
13	4.00833	240.5	37
13	4.11667	247	38
13	4.225	253.5	39
13	4.33333	260	40
13	4.44167	266.5	41
14	4.55	273	42
14	4.65833	279.5	43
14	4.76667	286	44
14	4.875	292.5	45
14	4.98333	299	46
14	5.09167	305.5	47
14	5.2	312	48
14	5.30833	318.5	49
14	5.41667	325	50
14	5.525	331.5	51
14	5.63333	338	52
15	5.74167	344.5	53
15	5.85	351	54
15	5.95833	357.5	55
15	6.06667	364	56
15	6.175	370.5	57
15	6.28333	377	58
15	6.39167	383.5	59
15	6.5	390	60
16	6.60833	396.5	61
16	6.71667	403	62
17	6.825	409.5	63
17	6.93333	416	64
17	7.04167	422.5	65
17	7.15	429	66
19	7.25833	435.5	67
20	7.36667	442	68
20	7.475	448.5	69
20	7.58333	455	70
20	7.69167	461.5	71
20	7.8	468	72
20	7.90833	474.5	73
20	8.01667	481	74
21	8.125	487.5	75
21	8.23333	494	76
21	8.34167	500.5	77
21	8.45	507	78
21	8.55833	513.5	79
21	8.66667	520	80
21	8.775	526.5	81
21	8.88333	533	82
21	8.99167	539.5	83
21	9.1	546	84
21	9.20833	552.5	85
22	9.31667	559	86
23	9.425	565.5	87
23	9.53333	572	88
23	9.64167	578.5	89
23	9.75	585	90
23	9.85833	591.5	91
24	9.96667	598	92
24	10.075	604.5	93
24	10.1833	611	94
25	10.2917	617.5	95
25	10.4	624	96
25	10.5083	630.5	97
25	10.6167	637	98
25	10.725	643.5	99
25	10.8333	650	100
25	10.9417	656.5	101
25	11.05	663	102
25	11.1583	669.5	103
25	11.2667	676	104
26	11.375	682.5	105
26	11.4833	689	106
26	11.5917	695.5	107
26	11.7	702	108
26	11.8083	708.5	109
26	11.9167	715	110
26	12.025	721.5	111
26	12.1333	728	112
26	12.2417	734.5	113
27	12.35	741	114
27	12.4583	747.5	115
27	12.5667	754	116
27	12.675	760.5	117
27	12.7833	767	118
27	12.8917	773.5	119
28	13	780	120
28	13.1083	786.5	121
28	13.2167	793	122
28	13.325	799.5	123
28	13.4333	806	124
28	13.5417	812.5	125
29	13.65	819	126
29	13.7583	825.5	127
29	13.8667	832	128
30	13.975	838.5	129
30	14.0833	845	130
28	14.1917	851.5	131
28	14.3	858	132
27	14.4083	864.5	133
27	14.5167	871	134
26	14.625	877.5	135
26	14.7333	884	136
26	14.8417	890.5	137
26	14.95	897	138
26	15.0583	903.5	139
26	15.1667	910	140
26	15.275	916.5	141
26	15.3833	923	142
26	15.4917	929.5	143
26	15.6	936	144
26	15.7083	942.5	145
25	15.8167	949	146
25	15.925	955.5	147
25	16.0333	962	148
25	16.1417	968.5	149
25	16.25	975	150
25	16.3583	981.5	151
25	16.4667	988	152
26	16.575	994.5	153
27	16.6833	1001	154
27	16.7917	1007.5	155
27	16.9	1014	156
27	17.0083	1020.5	157
27	17.1167	1027	158
27	17.225	1033.5	159
27	17.3333	1040	160
27	17.4417	1046.5	161
28	17.55	1053	162
28	17.6583	1059.5	163
28	17.7667	1066	164
28	17.875	1072.5	165
28	17.9833	1079	166
29	18.0917	1085.5	167
30	18.2	1092	168
30	18.3083	1098.5	169
30	18.4167	1105	170
31	18.525	1111.5	171
31	18.6333	1118	172
32	18.7417	1124.5	173
32	18.85	1131	174
33	18.9583	1137.5	175
32	19.0667	1144	176
32	19.175	1150.5	177
33	19.2833	1157	178
33	19.3917	1163.5	179
33	19.5	1170	180
35	19.6083	1176.5	181
35	19.7167	1183	182
35	19.825	1189.5	183
35	19.9333	1196	184
35	20.0417	1202.5	185
35	20.15	1209	186
36	20.2583	1215.5	187
35	20.3667	1222	188
36	20.475	1228.5	189
36	20.5833	1235	190
36	20.6917	1241.5	191
37	20.8	1248	192
38	20.9083	1254.5	193
38	21.0167	1261	194
38	21.125	1267.5	195
38	21.2333	1274	196
38	21.3417	1280.5	197
38	21.45	1287	198
38	21.5583	1293.5	199
37	21.6667	1300	200
36	21.775	1306.5	201
36	21.8833	1313	202
36	21.9917	1319.5	203
36	22.1	1326	204
36	22.2083	1332.5	205
36	22.3167	1339	206
36	22.425	1345.5	207
36	22.5333	1352	208
36	22.6417	1358.5	209
36	22.75	1365	210
36	22.8583	1371.5	211
36	22.9667	1378	212
36	23.075	1384.5	213
36	23.1833	1391	214
37	23.2917	1397.5	215
38	23.4	1404	216
38	23.5083	1410.5	217
38	23.6167	1417	218
38	23.725	1423.5	219
38	23.8333	1430	220
38	23.9417	1436.5	221
38	24.05	1443	222
39	24.1583	1449.5	223
39	24.2667	1456	224
40	24.375	1462.5	225
41	24.4833	1469	226
40	24.5917	1475.5	227
40	24.7	1482	228
40	24.8083	1488.5	229
40	24.9167	1495	230
40	25.025	1501.5	231
40	25.1333	1508	232
41	25.2417	1514.5	233
41	25.35	1521	234
41	25.4583	1527.5	235
40	25.5667	1534	236
39	25.675	1540.5	237
39	25.7833	1547	238
39	25.8917	1553.5	239
39	26	1560	240
39	26.1083	1566.5	241
40	26.2167	1573	242
40	26.325	1579.5	243
40	26.4333	1586	244
41	26.5417	1592.5	245
40	26.65	1599	246
40	26.7583	1605.5	247
40	26.8667	1612	248
40	26.975	1618.5	249
40	27.0833	1625	250
40	27.1917	1631.5	251
38	27.3	1638	252
37	27.4083	1644.5	253
37	27.5167	1651	254
36	27.625	1657.5	255
36	27.7333	1664	256
36	27.8417	1670.5	257
36	27.95	1677	258
35	28.0583	1683.5	259
36	28.1667	1690	260
38	28.275	1696.5	261
37	28.3833	1703	262
37	28.4917	1709.5	263
37	28.6	1716	264
37	28.7083	1722.5	265
37	28.8167	1729	266
37	28.925	1735.5	267
37	29.0333	1742	268
37	29.1417	1748.5	269
37	29.25	1755	270
38	29.3583	1761.5	271
38	29.4667	1768	272
38	29.575	1774.5	273
38	29.6833	1781	274
39	29.7917	1787.5	275
39	29.9	1794	276
39	30.0083	1800.5	277
39	30.1167	1807	278
39	30.225	1813.5	279
39	30.3333	1820	280
38	30.4417	1826.5	281
37	30.55	1833	282
37	30.6583	1839.5	283
37	30.7667	1846	284
37	30.875	1852.5	285
37	30.9833	1859	286
37	31.0917	1865.5	287
37	31.2	1872	288
37	31.3083	1878.5	289
37	31.4167	1885	290
37	31.525	1891.5	291
38	31.6333	1898	292
37	31.7417	1904.5	293
37	31.85	1911	294
37	31.9583	1917.5	295
37	32.0667	1924	296
37	32.175	1930.5	297
38	32.2833	1937	298
37	32.3917	1943.5	299
37	32.5	1950	300
38	32.6083	1956.5	301
38	32.7167	1963	302
38	32.825	1969.5	303
38	32.9333	1976	304
38	33.0417	1982.5	305
38	33.15	1989	306
38	33.2583	1995.5	307
38	33.3667	2002	308
38	33.475	2008.5	309
38	33.5833	2015	310
38	33.6917	2021.5	311
38	33.8	2028	312
38	33.9083	2034.5	313
39	34.0167	2041	314
39	34.125	2047.5	315
39	34.2333	2054	316
38	34.3417	2060.5	317
37	34.45	2067	318
37	34.5583	2073.5	319
37	34.6667	2080	320
36	34.775	2086.5	321
37	34.8833	2093	322
39	34.9917	2099.5	323
39	35.1	2106	324
39	35.2083	2112.5	325
39	35.3167	2119	326
39	35.425	2125.5	327
39	35.5333	2132	328
39	35.6417	2138.5	329
39	35.75	2145	330
40	35.8583	2151.5	331
40	35.9667	2158	332
40	36.075	2164.5	333
40	36.1833	2171	334
40	36.2917	2177.5	335
40	36.4	2184	336
40	36.5083	2190.5	337
40	36.6167	2197	338
40	36.725	2203.5	339
39	36.8333	2210	340
39	36.9417	2216.5	341
39	37.05	2223	342
39	37.1583	2229.5	343
39	37.2667	2236	344
39	37.375	2242.5	345
39	37.4833	2249	346
41	37.5917	2255.5	347
41	37.7	2262	348
41	37.8083	2268.5	349
41	37.9167	2275	350
41	38.025	2281.5	351
41	38.1333	2288	352
40	38.2417	2294.5	353
40	38.35	2301	354
43	38.4583	2307.5	355
42	38.5667	2314	356
42	38.675	2320.5	357
41	38.7833	2327	358
41	38.8917	2333.5	359
41	39	2340	360
41	39.1083	2346.5	361
41	39.2167	2353	362
40	39.325	2359.5	363
40	39.4333	2366	364
41	39.5417	2372.5	365
41	39.65	2379	366
41	39.7583	2385.5	367
41	39.8667	2392	368
41	39.975	2398.5	369
41	40.0833	2405	370
41	40.1917	2411.5	371
41	40.3	2418	372
41	40.4083	2424.5	373
41	40.5167	2431	374
41	40.625	2437.5	375
41	40.7333	2444	376
41	40.8417	2450.5	377
41	40.95	2457	378
41	41.0583	2463.5	379
41	41.1667	2470	380
41	41.275	2476.5	381
41	41.3833	2483	382
42	41.4917	2489.5	383
42	41.6	2496	384
42	41.7083	2502.5	385
43	41.8167	2509	386
43	41.925	2515.5	387
43	42.0333	2522	388
43	42.1417	2528.5	389
44	42.25	2535	390
44	42.3583	2541.5	391
44	42.4667	2548	392
45	42.575	2554.5	393
44	42.6833	2561	394
45	42.7917	2567.5	395
46	42.9	2574	396
47	43.0083	2580.5	397
47	43.1167	2587	398
47	43.225	2593.5	399
47	43.3333	2600	400
48	43.4417	2606.5	401
47	43.55	2613	402
47	43.6583	2619.5	403
47	43.7667	2626	404
47	43.875	2632.5	405
47	43.9833	2639	406
47	44.0917	2645.5	407
46	44.2	2652	408
46	44.3083	2658.5	409
46	44.4167	2665	410
46	44.525	2671.5	411
45	44.6333	2678	412
45	44.7417	2684.5	413
45	44.85	2691	414
45	44.9583	2697.5	415
45	45.0667	2704	416
45	45.175	2710.5	417
45	45.2833	2717	418
45	45.3917	2723.5	419
45	45.5	2730	420
45	45.6083	2736.5	421
46	45.7167	2743	422
45	45.825	2749.5	423
45	45.9333	2756	424
47	46.0417	2762.5	425
45	46.15	2769	426
45	46.2583	2775.5	427
45	46.3667	2782	428
45	46.475	2788.5	429
45	46.5833	2795	430
45	46.6917	2801.5	431
45	46.8	2808	432
45	46.9083	2814.5	433
45	47.0167	2821	434
46	47.125	2827.5	435
46	47.2333	2834	436
46	47.3417	2840.5	437
46	47.45	2847	438
46	47.5583	2853.5	439
45	47.6667	2860	440
45	47.775	2866.5	441
46	47.8833	2873	442
46	47.9917	2879.5	443
46	48.1	2886	444
46	48.2083	2892.5	445
46	48.3167	2899	446
46	48.425	2905.5	447
47	48.5333	2912	448
47	48.6417	2918.5	449
46	48.75	2925	450
46	48.8583	2931.5	451
46	48.9667	2938	452
45	49.075	2944.5	453
45	49.1833	2951	454
45	49.2917	2957.5	455
44	49.4	2964	456
45	49.5083	2970.5	457
45	49.6167	2977	458
45	49.725	2983.5	459
45	49.8333	2990	460
46	49.9417	2996.5	461
46	50.05	3003	462
46	50.1583	3009.5	463
46	50.2667	3016	464
46	50.375	3022.5	465
46	50.4833	3029	466
46	50.5917	3035.5	467
46	50.7	3042	468
45	50.8083	3048.5	469
45	50.9167	3055	470
45	51.025	3061.5	471
45	51.1333	3068	472
45	51.2417	3074.5	473
44	51.35	3081	474
44	51.4583	3087.5	475
44	51.5667	3094	476
44	51.675	3100.5	477
44	51.7833	3107	478
44	51.8917	3113.5	479
	52	3120	480
	52.1083	3126.5	481
	52.2167	3133	482
	52.325	3139.5	483
	52.4333	3146	484
	52.5417	3152.5	485
	52.65	3159	486
	52.7583	3165.5	487
	52.8667	3172	488
	52.975	3178.5	489
	53.0833	3185	490
	53.1917	3191.5	491
	53.3	3198	492
	53.4083	3204.5	493
	53.5167	3211	494
	53.625	3217.5	495
	53.7333	3224	496
	53.8417	3230.5	497
	53.95	3237	498
	54.0583	3243.5	499
	54.1667	3250	500
	54.275	3256.5	501
	54.3833	3263	502
	54.4917	3269.5	503
	54.6	3276	504
	54.7083	3282.5	505
	54.8167	3289	506
	54.925	3295.5	507
	55.0333	3302	508
	55.1417	3308.5	509
	55.25	3315	510
	55.3583	3321.5	511
	55.4667	3328	512
	55.575	3334.5	513
	55.6833	3341	514
	55.7917	3347.5	515
	55.9	3354	516
	56.0083	3360.5	517
	56.1167	3367	518
	56.225	3373.5	519
	56.3333	3380	520
	56.4417	3386.5	521
	56.55	3393	522
	56.6583	3399.5	523
	56.7667	3406	524
	56.875	3412.5	525
	56.9833	3419	526
	57.0917	3425.5	527
	57.2	3432	528
	57.3083	3438.5	529
	57.4167	3445	530
	57.525	3451.5	531
	57.6333	3458	532
	57.7417	3464.5	533
	57.85	3471	534
	57.9583	3477.5	535
	58.0667	3484	536
	58.175	3490.5	537
	58.2833	3497	538
	58.3917	3503.5	539
	58.5	3510	540
	58.6083	3516.5	541
	58.7167	3523	542
	58.825	3529.5	543
	58.9333	3536	544
	59.0417	3542.5	545
	59.15	3549	546
	59.2583	3555.5	547
	59.3667	3562	548
	59.475	3568.5	549
	59.5833	3575	550
	59.6917	3581.5	551
	59.8	3588	552
	59.9083	3594.5	553
	60.0167	3601	554
	60.125	3607.5	555
	60.2333	3614	556
	60.3417	3620.5	557
	60.45	3627	558
	60.5583	3633.5	559
	60.6667	3640	560
	60.775	3646.5	561
	60.8833	3653	562
	60.9917	3659.5	563
	61.1	3666	564
	61.2083	3672.5	565
	61.3167	3679	566
	61.425	3685.5	567
	61.5333	3692	568
	61.6417	3698.5	569
	61.75	3705	570
	61.8583	3711.5	571
	61.9667	3718	572
	62.075	3724.5	573
	62.1833	3731	574
	62.2917	3737.5	575
	62.4	3744	576
	62.5083	3750.5	577
	62.6167	3757	578
	62.725	3763.5	579
	62.8333	3770	580
	62.9417	3776.5	581
	63.05	3783	582
	63.1583	3789.5	583
	63.2667	3796	584
	63.375	3802.5	585
	63.4833	3809	586
	63.5917	3815.5	587
	63.7	3822	588
	63.8083	3828.5	589
	63.9167	3835	590
	64.025	3841.5	591
	64.1333	3848	592
	64.2417	3854.5	593
	64.35	3861	594
	64.4583	3867.5	595
	64.5667	3874	596
	64.675	3880.5	597
	64.7833	3887	598
	64.8917	3893.5	599
	65	3900	600
	65.1083	3906.5	601
	65.2167	3913	602
	65.325	3919.5	603
	65.4333	3926	604
	65.5417	3932.5	605
	65.65	3939	606
	65.7583	3945.5	607
	65.8667	3952	608
	65.975	3958.5	609
	66.0833	3965	610
	66.1917	3971.5	611
	66.3	3978	612
	66.4083	3984.5	613
	66.5167	3991	614
	66.625	3997.5	615
	66.7333	4004	616
	66.8417	4010.5	617
	66.95	4017	618
	67.0583	4023.5	619
	67.1667	4030	620
	67.275	4036.5	621
	67.3833	4043	622
	67.4917	4049.5	623
	67.6	4056	624
	67.7083	4062.5	625
	67.8167	4069	626
	67.925	4075.5	627
	68.0333	4082	628
	68.1417	4088.5	629
	68.25	4095	630
	68.3583	4101.5	631
	68.4667	4108	632
	68.575	4114.5	633
	68.6833	4121	634
	68.7917	4127.5	635
	68.9	4134	636
	69.0083	4140.5	637
	69.1167	4147	638
	69.225	4153.5	639
	69.3333	4160	640
	69.4417	4166.5	641
	69.55	4173	642
	69.6583	4179.5	643
	69.7667	4186	644
	69.875	4192.5	645
	69.9833	4199	646
	70.0917	4205.5	647
	70.2	4212	648
	70.3083	4218.5	649
	70.4167	4225	650
	70.525	4231.5	651
	70.6333	4238	652
	70.7417	4244.5	653
	70.85	4251	654
	70.9583	4257.5	655
	71.0667	4264	656
	71.175	4270.5	657
	71.2833	4277	658
	71.3917	4283.5	659
	71.5	4290	660
	71.6083	4296.5	661
	71.7167	4303	662
	71.825	4309.5	663
	71.9333	4316	664
	72.0417	4322.5	665
	72.15	4329	666
	72.2583	4335.5	667
	72.3667	4342	668
	72.475	4348.5	669
	72.5833	4355	670
	72.6917	4361.5	671
	72.8	4368	672
	72.9083	4374.5	673
	73.0167	4381	674
	73.125	4387.5	675
	73.2333	4394	676
	73.3417	4400.5	677
	73.45	4407	678
	73.5583	4413.5	679
	73.6667	4420	680
	73.775	4426.5	681
	73.8833	4433	682
	73.9917	4439.5	683
	74.1	4446	684
	74.2083	4452.5	685
	74.3167	4459	686
	74.425	4465.5	687
	74.5333	4472	688
	74.6417	4478.5	689
	74.75	4485	690
	74.8583	4491.5	691
	74.9667	4498	692
	75.075	4504.5	693
	75.1833	4511	694
	75.2917	4517.5	695
	75.4	4524	696
	75.5083	4530.5	697
	75.6167	4537	698
	75.725	4543.5	699
	75.8333	4550	700
	75.9417	4556.5	701
	76.05	4563	702
	76.1583	4569.5	703
	76.2667	4576	704
	76.375	4582.5	705
	76.4833	4589	706
	76.5917	4595.5	707
	76.7	4602	708
	76.8083	4608.5	709
	76.9167	4615	710
	77.025	4621.5	711
	77.1333	4628	712
	77.2417	4634.5	713
	77.35	4641	714
	77.4583	4647.5	715
	77.5667	4654	716
	77.675	4660.5	717
	77.7833	4667	718
	77.8917	4673.5	719
	78	4680	720
	78.1083	4686.5	721
	78.2167	4693	722
	78.325	4699.5	723
	78.4333	4706	724
	78.5417	4712.5	725
	78.65	4719	726
	78.7583	4725.5	727
	78.8667	4732	728
	78.975	4738.5	729
	79.0833	4745	730
	79.1917	4751.5	731
	79.3	4758	732
	79.4083	4764.5	733
	79.5167	4771	734
	79.625	4777.5	735
	79.7333	4784	736
	79.8417	4790.5	737
	79.95	4797	738
	80.0583	4803.5	739
	80.1667	4810	740
	80.275	4816.5	741
	80.3833	4823	742
	80.4917	4829.5	743
	80.6	4836	744
	80.7083	4842.5	745
	80.8167	4849	746
	80.925	4855.5	747
	81.0333	4862	748
	81.1417	4868.5	749
	81.25	4875	750
	81.3583	4881.5	751
	81.4667	4888	752
	81.575	4894.5	753
	81.6833	4901	754
	81.7917	4907.5	755
	81.9	4914	756
	82.0083	4920.5	757
	82.1167	4927	758
	82.225	4933.5	759
	82.3333	4940	760
	82.4417	4946.5	761
	82.55	4953	762
	82.6583	4959.5	763
	82.7667	4966	764
	82.875	4972.5	765
	82.9833	4979	766
	83.0917	4985.5	767
	83.2	4992	768
	83.3083	4998.5	769
	83.4167	5005	770
	83.525	5011.5	771
	83.6333	5018	772
	83.7417	5024.5	773
	83.85	5031	774
	83.9583	5037.5	775
	84.0667	5044	776
	84.175	5050.5	777
	84.2833	5057	778
	84.3917	5063.5	779
	84.5	5070	780
	84.6083	5076.5	781
	84.7167	5083	782
	84.825	5089.5	783
	84.9333	5096	784
	85.0417	5102.5	785
	85.15	5109	786
	85.2583	5115.5	787
	85.3667	5122	788
	85.475	5128.5	789
	85.5833	5135	790
	85.6917	5141.5	791
	85.8	5148	792
	85.9083	5154.5	793
	86.0167	5161	794
	86.125	5167.5	795
	86.2333	5174	796
	86.3417	5180.5	797
	86.45	5187	798
	86.5583	5193.5	799
	86.6667	5200	800
	86.775	5206.5	801
	86.8833	5213	802
	86.9917	5219.5	803
	87.1	5226	804
	87.2083	5232.5	805
	87.3167	5239	806
	87.425	5245.5	807
	87.5333	5252	808
	87.6417	5258.5	809
	87.75	5265	810
	87.8583	5271.5	811
	87.9667	5278	812
	88.075	5284.5	813
	88.1833	5291	814
	88.2917	5297.5	815
	88.4	5304	816
	88.5083	5310.5	817
	88.6167	5317	818
	88.725	5323.5	819
	88.8333	5330	820
	88.9417	5336.5	821
	89.05	5343	822
	89.1583	5349.5	823
	89.2667	5356	824
	89.375	5362.5	825
	89.4833	5369	826
	89.5917	5375.5	827
	89.7	5382	828
	89.8083	5388.5	829
	89.9167	5395	830
	90.025	5401.5	831
	90.1333	5408	832
	90.2417	5414.5	833
	90.35	5421	834
	90.4583	5427.5	835
	90.5667	5434	836
	90.675	5440.5	837
	90.7833	5447	838
	90.8917	5453.5	839
	91	5460	840
	91.1083	5466.5	841
	91.2167	5473	842
	91.325	5479.5	843
	91.4333	5486	844
	91.5417	5492.5	845
	91.65	5499	846
	91.7583	5505.5	847
	91.8667	5512	848
	91.975	5518.5	849
	92.0833	5525	850
	92.1917	5531.5	851
	92.3	5538	852
	92.4083	5544.5	853
	92.5167	5551	854
	92.625	5557.5	855
	92.7333	5564	856
	92.8417	5570.5	857
	92.95	5577	858
	93.0583	5583.5	859
	93.1667	5590	860
	93.275	5596.5	861
	93.3833	5603	862
	93.4917	5609.5	863
	93.6	5616	864
	93.7083	5622.5	865
	93.8167	5629	866
	93.925	5635.5	867
	94.0333	5642	868
	94.1417	5648.5	869
	94.25	5655	870
	94.3583	5661.5	871
	94.4667	5668	872
	94.575	5674.5	873
	94.6833	5681	874
	94.7917	5687.5	875
	94.9	5694	876
	95.0083	5700.5	877
	95.1167	5707	878
	95.225	5713.5	879
	95.3333	5720	880
	95.4417	5726.5	881
	95.55	5733	882
	95.6583	5739.5	883
	95.7667	5746	884
	95.875	5752.5	885
	95.9833	5759	886
	96.0917	5765.5	887
	96.2	5772	888
	96.3083	5778.5	889
	96.4167	5785	890
	96.525	5791.5	891
	96.6333	5798	892
	96.7417	5804.5	893
	96.85	5811	894
	96.9583	5817.5	895
	97.0667	5824	896
	97.175	5830.5	897
	97.2833	5837	898
	97.3917	5843.5	899
	97.5	5850	900
	97.6083	5856.5	901
	97.7167	5863	902
	97.825	5869.5	903
	97.9333	5876	904
	98.0417	5882.5	905
	98.15	5889	906
	98.2583	5895.5	907
	98.3667	5902	908
	98.475	5908.5	909
	98.5833	5915	910
	98.6917	5921.5	911
	98.8	5928	912
	98.9083	5934.5	913
	99.0167	5941	914
	99.125	5947.5	915
	99.2333	5954	916
	99.3417	5960.5	917
	99.45	5967	918
	99.5583	5973.5	919
	99.6667	5980	920
	99.775	5986.5	921
	99.8833	5993	922
	99.9917	5999.5	923
	100.1	6006	924
	100.208	6012.5	925
	100.317	6019	926
	100.425	6025.5	927
	100.533	6032	928
	100.642	6038.5	929
	100.75	6045	930
	100.858	6051.5	931
	100.967	6058	932
	101.075	6064.5	933
	101.183	6071	934
	101.292	6077.5	935
	101.4	6084	936
	101.508	6090.5	937
	101.617	6097	938
	101.725	6103.5	939
	101.833	6110	940
	101.942	6116.5	941
	102.05	6123	942
	102.158	6129.5	943
	102.267	6136	944
	102.375	6142.5	945
	102.483	6149	946
	102.592	6155.5	947
	102.7	6162	948
	102.808	6168.5	949
	102.917	6175	950
	103.025	6181.5	951
	103.133	6188	952
	103.242	6194.5	953
	103.35	6201	954
	103.458	6207.5	955
	103.567	6214	956
	103.675	6220.5	957
	103.783	6227	958
	103.892	6233.5	959
	104	6240	960
	104.108	6246.5	961
	104.217	6253	962
	104.325	6259.5	963
	104.433	6266	964
	104.542	6272.5	965
	104.65	6279	966
	104.758	6285.5	967
	104.867	6292	968
	104.975	6298.5	969
	105.083	6305	970
	105.192	6311.5	971
	105.3	6318	972
	105.408	6324.5	973
	105.517	6331	974
	105.625	6337.5	975
	105.733	6344	976
	105.842	6350.5	977
	105.95	6357	978
	106.058	6363.5	979
	106.167	6370	980
	106.275	6376.5	981
	106.383	6383	982
	106.492	6389.5	983
	106.6	6396	984
	106.708	6402.5	985
	106.817	6409	986
	106.925	6415.5	987
	107.033	6422	988
	107.142	6428.5	989
	107.25	6435	990
	107.358	6441.5	991
	107.467	6448	992
	107.575	6454.5	993
	107.683	6461	994
	107.792	6467.5	995
	107.9	6474	996
	108.008	6480.5	997
	108.117	6487	998
	108.225	6493.5	999

## Sheet: Figure 4b - Pore Growth
Time (seconds)	Average Height (nm)	Fit
0	0.34029	0.31708
6.6047	0.33371	0.31711
13.209	0.32713	0.31714
19.814	0.33783	0.31719
26.419	0.33764	0.31725
33.024	0.34085	0.31734
39.628	0.36078	0.31745
46.233	0.36178	0.3176
52.838	0.35078	0.3178
59.443	0.35492	0.31807
66.047	0.35595	0.31843
72.652	0.3497	0.31892
79.257	0.3612	0.31957
85.862	0.37031	0.32045
92.466	0.37095	0.32163
99.071	0.37878	0.32321
105.68	0.38315	0.32533
112.28	0.37287	0.32817
118.89	0.37216	0.33198
125.49	0.36391	0.33707
132.09	0.34733	0.34386
138.7	0.33835	0.35292
145.3	0.34383	0.36497
151.91	0.33684	0.38094
158.51	0.33066	0.40201
165.12	0.33712	0.42965
171.72	0.33526	0.46563
178.33	0.34231	0.51202
184.93	0.35359	0.57105
191.54	0.43797	0.64495
198.14	0.60022	0.73563
204.75	0.81464	0.84416
211.35	1.0221	0.97024
217.96	1.2832	1.1118
224.56	1.4563	1.2646
231.17	1.5764	1.423
237.77	1.6477	1.5803
244.38	1.7246	1.7298
250.98	1.7938	1.8663
257.59	1.9547	1.9864
264.19	2.0639	2.0887
270.79	2.2198	2.1733
277.4	2.3264	2.2418
284	2.3928	2.2962
290.61	2.3468	2.3387
297.21	2.3098	2.3716
303.82	2.2623	2.3967
310.42	2.1966	2.4159
317.03	2.0964	2.4304
323.63	2.0756	2.4413
330.24	2.05	2.4495
336.84	1.9843	2.4556
343.45	2.0094	2.4602
350.05	2.0601	2.4637
356.66	2.0582	2.4662
363.26	2.0404	2.4681
369.87	2.1009	2.4696
376.47	2.118	2.4706
383.08	2.1497	2.4714
389.68	2.1579	2.472
396.28	2.2021	2.4724
402.89	2.1614	2.4728
409.49	2.1773	2.473
416.1	2.1399	2.4732
422.7	2.2523	2.4733
429.31	2.2845	2.4734
435.91	2.2841	2.4735
442.52	2.2367	2.4736
449.12	2.2667	2.4736
455.73	2.1896	2.4736
462.33	2.2166	2.4737
468.94	2.2568	2.4737
475.54	2.284	2.4737
482.15	2.2549	2.4737
488.75	2.2256	2.4737
495.36	2.2107	2.4737
501.96	--	2.4737
508.57	--	2.4737
515.17	--	2.4737
521.78	--	2.4737
528.38	--	2.4737
534.98	--	2.4737
541.59	--	2.4737
548.19	--	2.4737
554.8	--	2.4737
561.4	--	2.4737
568.01	--	2.4737
574.61	--	2.4737
581.22	--	2.4737
587.82	--	2.4737
594.43	--	2.4737
601.03	--	2.4737
607.64	--	2.4737
614.24	--	2.4737
620.85	--	2.4737
627.45	--	2.4737
634.06	--	2.4737
640.66	--	2.4737
647.27	--	2.4737
653.87	--	2.4737
660.47	--	2.4737
667.08	--	2.4737
673.68	--	2.4737
680.29	--	2.4737
686.89	--	2.4737
693.5	--	2.4737
700.1	--	2.4737
706.71	--	2.4737
713.31	--	2.4737
719.92	--	2.4737
726.52	--	2.4737
733.13	--	2.4737
739.73	--	2.4737
746.34	--	2.4737
752.94	--	2.4737

## Sheet: Figure 4c - Pore Growth Hist.
Oligomerisation Times (seconds)
85.311
174.48
148.05
206.4
66.516
78.172
188.71
561.84
126.78
171.47
60.409
55.289
134.34
246.75
49.251
62.355
35.386
152.71
74.393
104.97
87.629
70.961
66.834
124.33
63.864
56.516
27.662
206.57
42.359
63.152
28.308
52.311
29.273

## Sheet: Supplementary Figure 2c - FRAP
Time (Seconds)	Normalised Intensity
0	0
1.64431	0.08772
3.28862	0.18966
4.93294	0.2448
6.57725	0.30573
8.22156	0.36729
9.86587	0.45142
11.5102	0.35765
13.1545	0.4612
14.7988	0.49662
16.4431	0.50882
18.0874	0.47281
19.7317	0.47102
21.3761	0.5444
23.0204	0.75911
24.6647	0.66562
26.309	0.58694
27.9533	0.66156
29.5976	0.74375
31.2419	0.73124
32.8862	0.71452
34.5305	0.80561
36.1749	0.73332
37.8192	0.71098
39.4635	0.66246
41.1078	0.73414
42.7521	0.84439
44.3964	0.74344
46.0407	0.73285
47.685	0.84268
49.3294	0.60899
50.9737	0.76255
52.618	0.85422
54.2623	1.04422
55.9066	0.94792
57.5509	0.77847
59.1952	0.9256
60.8395	1.03796
62.4839	0.72401
64.1282	0.83647
65.7725	0.72487
67.4168	0.88974
69.0611	0.83471
70.7054	0.94822
72.3497	0.63335
73.994	0.79616
75.6384	0.9041
77.2827	0.90142
78.927	0.86951
80.5713	0.81949
82.2156	1.06147
83.8599	0.75081
85.5042	0.79684
87.1485	0.78375
88.7929	1.19606
90.4372	0.88457
92.0815	1.04158
93.7258	1.11435
95.3701	1.0214
97.0144	0.98124
98.6587	0.85483
100.303	1.00805
101.947	0.81002
103.592	0.95404
105.236	0.8237
106.88	0.9887
108.525	1.06615
110.169	0.92312
111.813	0.89907
113.458	0.99508
115.102	1.26835
116.746	0.9885
118.39	0.97384
120.035	0.95605
121.679	1.06446
123.323	1.26667
124.968	0.96087
126.612	1.02304
128.256	0.99465
129.901	0.92521
131.545	0.90066
133.189	1.26646
134.834	0.75443
136.478	1.22593
138.122	1.04009
139.767	0.91714
141.411	1.04597
143.055	1.21947
144.699	1.0209
146.344	1.03204
147.988	1.09527
149.632	1.07285
151.277	1.21809
152.921	1.05315
154.565	1.29583
156.21	0.92933
157.854	1.0251
159.498	1.02601
161.143	0.99078
162.787	0.98153
164.431	1.4203
166.076	0.88858
167.72	1.01464
169.364	1.16454
171.008	0.9374
172.653	0.87731
174.297	0.925
175.941	1.1228
177.586	1.12163
179.23	0.90662
180.874	1.02081
182.519	0.9399
184.163	0.92995
185.807	1.01217
187.452	1.06755
189.096	1.15776
190.74	1.058
192.385	1.22868
194.029	1.22715
195.673	1.00586
197.317	1.13227
198.962	1.17275
200.606	1.26307
202.25	1.01156
203.895	1.08226
205.539	1.3217
207.183	1.08144
208.828	1.44727
210.472	1.12196
212.116	1.08065
213.761	1.03049
215.405	1.20573
217.049	0.88267
218.694	1.19855
220.338	0.8117
221.982	1.01789
223.626	1.0157
225.271	1.00513
226.915	1.26063
228.559	0.95729
230.204	1.38745
231.848	1.04888
233.492	1.07351
235.137	0.86981
236.781	1.12304
238.425	1.02634
240.07	1.30626
241.714	1.3075
243.358	1.43308
245.002	1.12813
246.647	1.28416
248.291	1.04885
249.935	1.20864
251.58	1.06744
253.224	1.35757
254.868	1.24843
256.513	1.03243
258.157	0.96999
259.801	1.04596
261.446	1.0017
263.09	1.21685
264.734	0.99479
266.379	1.04677
268.023	1.01159
269.667	1.02452
271.311	1.3728
272.956	0.98474
274.6	0.9259
276.244	1.06222
277.889	0.89059
279.533	0.8503
281.177	1.74126
282.822	1.19032
284.466	1.11391
286.11	1.04956
287.755	1.22054
289.399	1.45249
291.043	1.34209
292.688	1.19089
294.332	1.19994
295.976	1.18269
297.62	1.74243
299.265	1.09999
300.909	1.07294
302.553	1.53767
304.198	1.07554
305.842	0.99488
307.486	1.01735
309.131	0.99116
310.775	0.92306
312.419	1.00842
314.064	1.02492
315.708	1.15772
317.352	1.30382
318.997	1.08035
320.641	0.92155
322.285	1.47041
323.929	1.65832
325.574	1.45985
327.218	0.95426
328.862	1.55867
330.507	1.29632
332.151	0.89213
333.795	1.31992
335.44	1.17058
337.084	1.16151
338.728	1.27667
340.373	1.20425
342.017	0.92229
343.661	2.06218
345.306	1.05972
346.95	0.94587
348.594	1.36661
350.238	1.33867
351.883	1.27073
353.527	1.20968
355.171	1.10466
356.816	1.49393

## Sheet: Supplementary Figure 3 c, d, e
(c)	X (nm)	Z (nm)		(d)	X (m)	Z (m)		(e)		Fluorescence post addition of MAC proteins
	-27	-0.21296			0	-4e-09			Time	Buffer	C5b9	C5b8	C9	C5b9	C5b8	C5b9	C5b8		Time	Buffer	C9		Buffer	C9						C5b9_1	C5b9_2	C5b9_3	Mean	Stdev
	-25.3094	-0.19385			7.56421e-11	-4e-09			00:30:00	5220.4	42555.1	13801.5	5941.62	36678.3	12706.3	40086.1	8966.41													-15.01	7.56421e-08	0	-5.00333	8.66603
	-23.6188	-0.06137			1.51284e-10	-4e-09			00:31:00	5095.88	43988.9	13991.5	6097.21	36622.4	13362.9	40175.7	9037.49													C5b8_1	C5b8_2	C5b8_3
	-21.9282	0.09657			2.26926e-10	-4e-09			00:32:00	5340.47	45677.9	14171.4	6041.27	36750.2	13341.6	40167	9031.29													0	-4e-07	0	-1.33333e-07	2.3094e-07
	-20.2376	-0.1736			3.02568e-10	-4e-09			00:33:00	5304.45	42811.9	14153.5	6029.71	36758.5	13354.8	40270.6	9166.22													C9_3	C9_2	C9_3
	-18.547	-0.2115			3.78211e-10	-4e-09			00:34:00	5191.32	42749.3	14180.4	6039.65	36726.5	12971.4	40089.5	9061.27													0	2.32193	3.39281	1.90491	1.73442
	-16.8564	-0.2773			4.53853e-10	-4e-09			00:35:00	5218.51	44039.3	14314.8	5968.64	36779.6	13628	40256	9096.66
	-15.1658	-0.14114			5.29495e-10	-4e-09			00:36:00	5210.28	45763.4	14491.4	6073.05	36824.4	13564.6	40225.6	9253.14		01:00:00	4407.54	6024.83		3875.79	6218.19
	-13.4752	-0.0723			6.05137e-10	-4e-09
	-11.7846	-0.1005			6.80779e-10	-4e-09			Last 6 min average	5225.9	43940.8	14157.8	6027.31	36734.3	13275.7	40181.5	9087.5
	-10.094	-0.1501			7.56421e-10	-4e-09			average minus bckgrd norm		0.684831	0.21393	0.106029	0.481443	0.200777	0.556054	0.146689		Norm minus bckgrd		0.0232193			0.0339281
	-8.4034	-0.10013			8.32063e-10	-4e-09
	-6.7128	-0.23877			9.07705e-10	-4e-09				Fluorescence post addition of proteins and freeze-thaw
	-5.0222	0.01901			9.83347e-10	-4e-09			Time	Buffer	C5b9	C5b8	C9	C5b9	C5b8	C5b9	C5b8		Time	Buffer	Freeze-thaw	Freeze-thaw minus bckgrd	Buffer	freeze-thaw	Freeze-thaw minus bckgrd
	-3.3316	-0.22876			1.05899e-09	-4e-09			00:00:00	51373.3	78549.7	67293.6	63393.8	72868.9	67987.5	72988.3	62337		00:00:00	4537.61	74242.9	69705.3	3921.82	73212.5	69290.7
	-1.641	-0.30453			1.13463e-09	-4e-09			00:01:00	49976.7	62692.8	66838	58475.2	77657.1	66953.9	72869.4	62763.6		00:00:30	4518.74	74035.8	69517.1	3922.8	72868.7	68945.9
	0.0496	-0.17814			1.21027e-09	-4e-09			00:02:00	48829.1	63048.2	66499.9	56684.3	77310.7	66473.5	72501.3	62235.5		00:01:00	4453.54	74257.6	69804.1	3997.42	73150.8	69153.4
	1.7402	-0.24457			1.28592e-09	-4e-09			00:03:00	49271	63469.2	66695.6	56672.7	77230.9	66621.9	72606.7	62359.8		00:01:30	4480.93	74017.4	69536.5	3994.21	72841.4	68847.1
	3.4308	-0.15099			1.36156e-09	-4e-09			00:04:00	49631.5	63523.6	66575	56347.9	77065.2	66300.7	72664.2	62407.8		00:02:00	4369.52	74071.4	69701.9	3930.1	72893.4	68963.3
	5.1214	-0.16921			1.4372e-09	-4e-09			00:05:00	50356.9	62649	66050	56028.6	76445.1	65816.6	71693.3	61699.9
	6.812	-0.3282			1.51284e-09	-4e-09			00:06:00	51047.5	62688.4	66014.9	55890.3	76467.8	65871	72053.8	61924.6		Average		74125	69653		72993.4	69040.1
	8.50259	-0.15769			1.58848e-09	-4e-09			00:07:00	51525.8	62569.8	65781.3	55987.2	76323.7	65590.8	72014.6	61616.6
	10.1932	-0.19497			1.66413e-09	-4e-09			00:08:00	51696.7	62281.1	65602.3	55582.6	75959.4	65444.9	72028.3	61686.6
	11.8838	-0.06397			1.73977e-09	-4e-09			00:09:00	52213.4	62484.7	65793	55814.1	76250.5	65700.8	72064.7	61803.9
	13.5744	0.08611			1.81541e-09	-4e-09			00:10:00	52064.5	61895.8	65306.1	55522.6	75864.9	65088.6	71499.2	61375
	15.265	2.40199			1.89105e-09	-4e-09
	16.9556	6.69563			1.96669e-09	-4e-09			average	50726	64168.4	66222.7	56945.4	76313.1	66168.2	72271.2	62019.1
	18.6462	8.88221			2.04234e-09	-4e-09			average minus background	50737.8	64180.2	66234.5	56957.2	76324.9	66180	72283	62030.9
	20.3368	10.5055			2.11798e-09	-4e-09
	22.0274	11.3008			2.19362e-09	-4e-09
	23.718	11.5334			2.26926e-09	-4e-09
	25.4086	11.2187			2.34491e-09	-4e-09
	27.0992	10.4518			2.42055e-09	-4e-09
	28.7898	9.54904			2.49619e-09	-4e-09
	30.4804	9.01455			2.57183e-09	-4e-09
	32.171	8.94683			2.64747e-09	-4e-09
	33.8616	9.2853			2.72312e-09	-4e-09
	35.5522	10.4686			2.79876e-09	-4e-09
	37.2428	12.9852			2.8744e-09	-4e-09
	38.9334	16.7436			2.95004e-09	-4e-09
	40.624	18.0508			3.02568e-09	-4e-09
	42.3146	18.4975			3.10133e-09	-4e-09
	44.0052	18.6548			3.17697e-09	-4e-09
	45.6958	18.3412			3.25261e-09	-4e-09
	47.3864	16.1201			3.32825e-09	-4e-09
	49.077	10.8496			3.40389e-09	-4e-09
	50.7676	7.88119			3.47954e-09	-4e-09
	52.4582	5.73215			3.55518e-09	-4e-09
	54.1488	3.02307			3.63082e-09	-4e-09
	55.8394	0.81724			3.70646e-09	-4e-09
	57.53	0.43536			3.78211e-09	-4e-09
	59.2206	0.48227			3.85775e-09	-4e-09
	60.9112	0.24174			3.93339e-09	-4e-09
	62.6018	-0.10854			4.00903e-09	-4e-09
	64.2924	0.13468			4.08467e-09	-4e-09
	65.983	0.11607			4.16032e-09	-4e-09
	67.6736	0.15116			4.23596e-09	-4e-09
	69.3642	0.25138			4.3116e-09	-4e-09
	71.0548	0.12179			4.38724e-09	-4e-09
	72.7454	0.01519			4.46288e-09	-4e-09
	74.436	-0.06081			4.53853e-09	-4e-09
	76.1266	-0.08892			4.61417e-09	-4e-09
	77.8172	0.07153			4.68981e-09	-4e-09
	79.5078	-0.01589			4.76545e-09	-4e-09
	81.1984	0.06617			4.84109e-09	-4e-09
					4.91674e-09	-4e-09
					4.99238e-09	-4e-09
					5.06802e-09	-4e-09
					5.14366e-09	-4e-09
					5.2193e-09	-4e-09
					5.29495e-09	-4e-09
					5.37059e-09	-4e-09
					5.44623e-09	-4e-09
					5.52187e-09	-4e-09
					5.59752e-09	-4e-09
					5.67316e-09	-4e-09
					5.7488e-09	-4e-09
					5.82444e-09	-4e-09
					5.90008e-09	-4e-09
					5.97573e-09	-4e-09
					6.05137e-09	-4e-09
					6.12701e-09	-4e-09
					6.20265e-09	-4e-09
					6.27829e-09	-4e-09
					6.35394e-09	-4e-09
					6.42958e-09	-4e-09
					6.50522e-09	-4e-09
					6.58086e-09	-4e-09
					6.6565e-09	-4e-09
					6.73215e-09	-4e-09
					6.80779e-09	-4e-09
					6.88343e-09	-4e-09
					6.95907e-09	-4e-09
					7.03472e-09	-4e-09
					7.11036e-09	-4e-09
					7.186e-09	-4e-09
					7.26164e-09	-4e-09
					7.33728e-09	-4e-09
					7.41293e-09	-4e-09
					7.48857e-09	-4e-09
					7.56421e-09	-4e-09
					7.63985e-09	-4e-09
					7.71549e-09	-4e-09
					7.79114e-09	-4e-09
					7.86678e-09	-4e-09
					7.94242e-09	-4e-09
					8.01806e-09	-4e-09
					8.0937e-09	-4e-09
					8.16935e-09	-4e-09
					8.24499e-09	-4e-09
					8.32063e-09	-4e-09
					8.39627e-09	-4e-09
					8.47192e-09	-4e-09
					8.54756e-09	-4e-09
					8.6232e-09	-4e-09
					8.69884e-09	-4e-09
					8.77448e-09	-4e-09
					8.85013e-09	-4e-09
					8.92577e-09	-4e-09
					9.00141e-09	-4e-09
					9.07705e-09	-4e-09
					9.15269e-09	-4e-09
					9.22834e-09	-4e-09
					9.30398e-09	-4e-09
					9.37962e-09	-4e-09
					9.45526e-09	-4e-09
					9.5309e-09	-4e-09
					9.60655e-09	-4e-09
					9.68219e-09	-4e-09
					9.75783e-09	-4e-09
					9.83347e-09	-4e-09
					9.90912e-09	-4e-09
					9.98476e-09	-4e-09
					1.00604e-08	-4e-09
					1.0136e-08	-4e-09
					1.02117e-08	-4e-09
					1.02873e-08	-4e-09
					1.0363e-08	-4e-09
					1.04386e-08	-4e-09
					1.05143e-08	-4e-09
					1.05899e-08	-4e-09
					1.06655e-08	-4e-09
					1.07412e-08	-4e-09
					1.08168e-08	-4e-09
					1.08925e-08	-4e-09
					1.09681e-08	-4e-09
					1.10437e-08	-4e-09
					1.11194e-08	-4e-09
					1.1195e-08	-4e-09
					1.12707e-08	-4e-09
					1.13463e-08	-4e-09
					1.1422e-08	-4e-09
					1.14976e-08	-4e-09
					1.15732e-08	-4e-09
					1.16489e-08	-4e-09
					1.17245e-08	-4e-09
					1.18002e-08	-4e-09
					1.18758e-08	-4e-09
					1.19515e-08	-4e-09
					1.20271e-08	-4e-09
					1.21027e-08	-4e-09
					1.21784e-08	-4e-09
					1.2254e-08	-4e-09
					1.23297e-08	-4e-09
					1.24053e-08	-4e-09
					1.24809e-08	-4e-09
					1.25566e-08	-4e-09
					1.26322e-08	-4e-09
					1.27079e-08	-4e-09
					1.27835e-08	-4e-09
					1.28592e-08	-4e-09
					1.29348e-08	-4e-09
					1.30104e-08	-4e-09
					1.30861e-08	-4e-09
					1.31617e-08	-4e-09
					1.32374e-08	-4e-09
					1.3313e-08	-4e-09
					1.33887e-08	-4e-09
					1.34643e-08	-4e-09
					1.35399e-08	-4e-09
					1.36156e-08	-4e-09
					1.36912e-08	-4e-09
					1.37669e-08	-4e-09
					1.38425e-08	-4e-09
					1.39181e-08	-4e-09
					1.39938e-08	-4e-09
					1.40694e-08	-4e-09
					1.41451e-08	-4e-09
					1.42207e-08	-4e-09
					1.42964e-08	-4e-09
					1.4372e-08	-4e-09
					1.44476e-08	-4e-09
					1.45233e-08	-4e-09
					1.45989e-08	-4e-09
					1.46746e-08	-4e-09
					1.47502e-08	-4e-09
					1.48259e-08	-4e-09
					1.49015e-08	-4e-09
					1.49771e-08	-4e-09
					1.50528e-08	-4e-09
					1.51284e-08	-4e-09
					1.52041e-08	-4e-09
					1.52797e-08	-4e-09
					1.53553e-08	-4e-09
					1.5431e-08	-4e-09
					1.55066e-08	-4e-09
					1.55823e-08	-4e-09
					1.56579e-08	-4e-09
					1.57336e-08	-4e-09
					1.58092e-08	-4e-09
					1.58848e-08	-4e-09
					1.59605e-08	-4e-09
					1.60361e-08	-4e-09
					1.61118e-08	-4e-09
					1.61874e-08	-4e-09
					1.62631e-08	-4e-09
					1.63387e-08	-4e-09
					1.64143e-08	-4e-09
					1.649e-08	-4e-09
					1.65656e-08	-4e-09
					1.66413e-08	-4e-09
					1.67169e-08	-4e-09
					1.67925e-08	-4e-09
					1.68682e-08	-4e-09
					1.69438e-08	-4e-09
					1.70195e-08	-4e-09
					1.70951e-08	-4e-09
					1.71708e-08	-4e-09
					1.72464e-08	-4e-09
					1.7322e-08	-4e-09
					1.73977e-08	-4e-09
					1.74733e-08	-4e-09
					1.7549e-08	-4e-09
					1.76246e-08	-4e-09
					1.77003e-08	-4.05014e-09
					1.77759e-08	-3.75411e-09
					1.78515e-08	-1.10425e-09
					1.79272e-08	1.44425e-09
					1.80028e-08	2.26397e-09
					1.80785e-08	2.8265e-09
					1.81541e-08	3.30233e-09
					1.82297e-08	3.71395e-09
					1.83054e-08	4.11069e-09
					1.8381e-08	4.54473e-09
					1.84567e-08	4.95306e-09
					1.85323e-08	5.34338e-09
					1.8608e-08	5.72473e-09
					1.86836e-08	6.09099e-09
					1.87592e-08	6.40102e-09
					1.88349e-08	6.69607e-09
					1.89105e-08	6.97185e-09
					1.89862e-08	7.21663e-09
					1.90618e-08	7.45111e-09
					1.91375e-08	7.69e-09
					1.92131e-08	7.90562e-09
					1.92887e-08	8.09256e-09
					1.93644e-08	8.29359e-09
					1.944e-08	8.45956e-09
					1.95157e-08	8.65561e-09
					1.95913e-08	8.84074e-09
					1.96669e-08	9.03337e-09
					1.97426e-08	9.20112e-09
					1.98182e-08	9.38584e-09
					1.98939e-08	9.58449e-09
					1.99695e-08	9.77791e-09
					2.00452e-08	9.9812e-09
					2.01208e-08	1.01868e-08
					2.01964e-08	1.03939e-08
					2.02721e-08	1.05975e-08
					2.03477e-08	1.08156e-08
					2.04234e-08	1.10313e-08
					2.0499e-08	1.1262e-08
					2.05747e-08	1.14958e-08
					2.06503e-08	1.1722e-08
					2.07259e-08	1.19466e-08
					2.08016e-08	1.21742e-08
					2.08772e-08	1.2394e-08
					2.09529e-08	1.26134e-08
					2.10285e-08	1.28144e-08
					2.11041e-08	1.30218e-08
					2.11798e-08	1.32285e-08
					2.12554e-08	1.34137e-08
					2.13311e-08	1.3579e-08
					2.14067e-08	1.37461e-08
					2.14824e-08	1.38924e-08
					2.1558e-08	1.40197e-08
					2.16336e-08	1.41304e-08
					2.17093e-08	1.42328e-08
					2.17849e-08	1.43179e-08
					2.18606e-08	1.43844e-08
					2.19362e-08	1.44196e-08
					2.20119e-08	1.44481e-08
					2.20875e-08	1.44578e-08
					2.21631e-08	1.444e-08
					2.22388e-08	1.4412e-08
					2.23144e-08	1.43687e-08
					2.23901e-08	1.42705e-08
					2.24657e-08	1.42075e-08
					2.25413e-08	1.40895e-08
					2.2617e-08	1.39694e-08
					2.26926e-08	1.38237e-08
					2.27683e-08	1.36678e-08
					2.28439e-08	1.35028e-08
					2.29196e-08	1.33137e-08
					2.29952e-08	1.31176e-08
					2.30708e-08	1.29253e-08
					2.31465e-08	1.27098e-08
					2.32221e-08	1.24921e-08
					2.32978e-08	1.2261e-08
					2.33734e-08	1.20399e-08
					2.34491e-08	1.18025e-08
					2.35247e-08	1.15691e-08
					2.36003e-08	1.13327e-08
					2.3676e-08	1.1107e-08
					2.37516e-08	1.08881e-08
					2.38273e-08	1.06654e-08
					2.39029e-08	1.04727e-08
					2.39785e-08	1.0275e-08
					2.40542e-08	1.00859e-08
					2.41298e-08	9.90711e-09
					2.42055e-08	9.74857e-09
					2.42811e-08	9.60008e-09
					2.43568e-08	9.45272e-09
					2.44324e-08	9.30948e-09
					2.4508e-08	9.18147e-09
					2.45837e-08	9.08068e-09
					2.46593e-08	9.00306e-09
					2.4735e-08	8.86968e-09
					2.48106e-08	8.7472e-09
					2.48863e-08	8.62834e-09
					2.49619e-08	8.53648e-09
					2.50375e-08	8.43344e-09
					2.51132e-08	8.32368e-09
					2.51888e-08	8.2048e-09
					2.52645e-08	8.07853e-09
					2.53401e-08	7.94355e-09
					2.54157e-08	7.78499e-09
					2.54914e-08	7.61771e-09
					2.5567e-08	7.44445e-09
					2.56427e-08	7.25377e-09
					2.57183e-08	7.02853e-09
					2.5794e-08	6.81794e-09
					2.58696e-08	6.5647e-09
					2.59452e-08	6.25611e-09
					2.60209e-08	5.94115e-09
					2.60965e-08	5.58334e-09
					2.61722e-08	5.19822e-09
					2.62478e-08	4.74481e-09
					2.63235e-08	4.36399e-09
					2.63991e-08	4.04555e-09
					2.64747e-08	3.73232e-09
					2.65504e-08	3.43547e-09
					2.6626e-08	3.1329e-09
					2.67017e-08	2.83358e-09
					2.67773e-08	2.56838e-09
					2.68529e-08	2.28659e-09
					2.69286e-08	1.98109e-09
					2.70042e-08	1.72231e-09
					2.70799e-08	1.44797e-09
					2.71555e-08	1.10887e-09
					2.72312e-08	6.9462e-10
					2.73068e-08	2.47986e-10
					2.73824e-08	-2.77294e-10
					2.74581e-08	-6.57312e-10
					2.75337e-08	-9.95496e-10
					2.76094e-08	-1.34867e-09
					2.7685e-08	-1.68364e-09
					2.77607e-08	-1.87154e-09
					2.78363e-08	-2.05897e-09
					2.79119e-08	-2.29062e-09
					2.79876e-08	-2.51084e-09
					2.80632e-08	-2.73186e-09
					2.81389e-08	-2.83715e-09
					2.82145e-08	-2.99227e-09
					2.82901e-08	-3.19339e-09
					2.83658e-08	-3.25915e-09
					2.84414e-08	-3.40683e-09
					2.85171e-08	-3.46157e-09
					2.85927e-08	-3.60525e-09
					2.86684e-08	-3.63847e-09
					2.8744e-08	-3.76316e-09
					2.88196e-08	-3.78201e-09
					2.88953e-08	-3.88966e-09
					2.89709e-08	-3.89136e-09
					2.90466e-08	-3.89795e-09
					2.91222e-08	-3.9053e-09
					2.91979e-08	-3.98586e-09
					2.92735e-08	-3.98286e-09
					2.93491e-08	-3.9802e-09
					2.94248e-08	-3.97809e-09
					2.95004e-08	-4.00472e-09
					2.95761e-08	-4.00449e-09
					2.96517e-08	-4.00474e-09
					2.97273e-08	-4.0046e-09
					2.9803e-08	-4.00463e-09
					2.98786e-08	-4.0045e-09
					2.99543e-08	-4.00391e-09
					3.00299e-08	-4.00334e-09
					3.01056e-08	-4.0025e-09
					3.01812e-08	-4.00141e-09
					3.02568e-08	-4.00005e-09
					3.03325e-08	-3.99837e-09
					3.04081e-08	-3.99603e-09
					3.04838e-08	-3.9941e-09
					3.05594e-08	-3.90843e-09
					3.06351e-08	-3.90161e-09
					3.07107e-08	-3.88952e-09
					3.07863e-08	-3.87822e-09
					3.0862e-08	-3.80005e-09
					3.09376e-08	-3.76802e-09
					3.10133e-08	-3.75254e-09
					3.10889e-08	-3.73378e-09
					3.11645e-08	-3.64023e-09
					3.12402e-08	-3.60528e-09
					3.13158e-08	-3.51197e-09
					3.13915e-08	-3.45918e-09
					3.14671e-08	-3.36291e-09
					3.15428e-08	-3.31026e-09
					3.16184e-08	-3.21717e-09
					3.1694e-08	-3.1488e-09
					3.17697e-08	-3.05265e-09
					3.18453e-08	-2.97883e-09
					3.1921e-08	-2.88712e-09
					3.19966e-08	-2.76124e-09
					3.20723e-08	-2.68263e-09
					3.21479e-08	-2.54115e-09
					3.22235e-08	-2.35784e-09
					3.22992e-08	-2.15591e-09
					3.23748e-08	-1.97727e-09
					3.24505e-08	-1.76923e-09
					3.25261e-08	-1.54499e-09
					3.26017e-08	-1.35374e-09
					3.26774e-08	-1.08448e-09
					3.2753e-08	-8.28007e-10
					3.28287e-08	-5.70107e-10
					3.29043e-08	-3.57969e-10
					3.298e-08	-1.69272e-10
					3.30556e-08	5.48581e-11
					3.31312e-08	2.8824e-10
					3.32069e-08	5.15351e-10
					3.32825e-08	7.77835e-10
					3.33582e-08	9.73758e-10
					3.34338e-08	1.17673e-09
					3.35095e-08	1.32192e-09
					3.35851e-08	1.46747e-09
					3.36607e-08	1.57506e-09
					3.37364e-08	1.6811e-09
					3.3812e-08	1.79156e-09
					3.38877e-08	1.86898e-09
					3.39633e-08	2.01723e-09
					3.40389e-08	2.15495e-09
					3.41146e-08	2.28965e-09
					3.41902e-08	2.41762e-09
					3.42659e-08	2.53557e-09
					3.43415e-08	2.63417e-09
					3.44172e-08	2.70643e-09
					3.44928e-08	2.80183e-09
					3.45684e-08	2.87279e-09
					3.46441e-08	2.89821e-09
					3.47197e-08	2.92528e-09
					3.47954e-08	2.95752e-09
					3.4871e-08	2.96477e-09
					3.49467e-08	2.96682e-09
					3.50223e-08	2.96758e-09
					3.50979e-08	2.95091e-09
					3.51736e-08	2.94938e-09
					3.52492e-08	2.932e-09
					3.53249e-08	2.9367e-09
					3.54005e-08	2.96491e-09
					3.54761e-08	3.02474e-09
					3.55518e-08	3.10454e-09
					3.56274e-08	3.19707e-09
					3.57031e-08	3.31228e-09
					3.57787e-08	3.45187e-09
					3.58544e-08	3.59823e-09
					3.593e-08	3.70344e-09
					3.60056e-08	3.58313e-09
					3.60813e-08	4.75829e-09
					3.61569e-08	6.11757e-09
					3.62326e-08	7.28627e-09
					3.63082e-08	8.62837e-09
					3.63839e-08	1.01369e-08
					3.64595e-08	1.11055e-08
					3.65351e-08	1.18312e-08
					3.66108e-08	1.24892e-08
					3.66864e-08	1.30697e-08
					3.67621e-08	1.3614e-08
					3.68377e-08	1.40668e-08
					3.69133e-08	1.44998e-08
					3.6989e-08	1.4877e-08
					3.70646e-08	1.5217e-08
					3.71403e-08	1.55375e-08
					3.72159e-08	1.58366e-08
					3.72916e-08	1.61183e-08
					3.73672e-08	1.63481e-08
					3.74428e-08	1.65618e-08
					3.75185e-08	1.67642e-08
					3.75941e-08	1.69436e-08
					3.76698e-08	1.70965e-08
					3.77454e-08	1.72597e-08
					3.78211e-08	1.73738e-08
					3.78967e-08	1.74846e-08
					3.79723e-08	1.75779e-08
					3.8048e-08	1.76608e-08
					3.81236e-08	1.77067e-08
					3.81993e-08	1.77583e-08
					3.82749e-08	1.77958e-08
					3.83505e-08	1.78147e-08
					3.84262e-08	1.78033e-08
					3.85018e-08	1.77862e-08
					3.85775e-08	1.77437e-08
					3.86531e-08	1.76745e-08
					3.87288e-08	1.7589e-08
					3.88044e-08	1.74989e-08
					3.888e-08	1.73807e-08
					3.89557e-08	1.72468e-08
					3.90313e-08	1.70833e-08
					3.9107e-08	1.68885e-08
					3.91826e-08	1.67061e-08
					3.92583e-08	1.64986e-08
					3.93339e-08	1.62925e-08
					3.94095e-08	1.60722e-08
					3.94852e-08	1.58512e-08
					3.95608e-08	1.56313e-08
					3.96365e-08	1.5452e-08
					3.97121e-08	1.528e-08
					3.97877e-08	1.51242e-08
					3.98634e-08	1.5004e-08
					3.9939e-08	1.49038e-08
					4.00147e-08	1.48268e-08
					4.00903e-08	1.47787e-08
					4.0166e-08	1.47796e-08
					4.02416e-08	1.4788e-08
					4.03172e-08	1.48391e-08
					4.03929e-08	1.49258e-08
					4.04685e-08	1.50545e-08
					4.05442e-08	1.52084e-08
					4.06198e-08	1.53888e-08
					4.06955e-08	1.55839e-08
					4.07711e-08	1.58098e-08
					4.08467e-08	1.60493e-08
					4.09224e-08	1.63109e-08
					4.0998e-08	1.65744e-08
					4.10737e-08	1.68664e-08
					4.11493e-08	1.71703e-08
					4.12249e-08	1.7447e-08
					4.13006e-08	1.77493e-08
					4.13762e-08	1.8071e-08
					4.14519e-08	1.83633e-08
					4.15275e-08	1.86714e-08
					4.16032e-08	1.89937e-08
					4.16788e-08	1.92928e-08
					4.17544e-08	1.9584e-08
					4.18301e-08	1.98838e-08
					4.19057e-08	2.01849e-08
					4.19814e-08	2.04656e-08
					4.2057e-08	2.07423e-08
					4.21327e-08	2.10012e-08
					4.22083e-08	2.12668e-08
					4.22839e-08	2.15219e-08
					4.23596e-08	2.17645e-08
					4.24352e-08	2.20109e-08
					4.25109e-08	2.22217e-08
					4.25865e-08	2.24397e-08
					4.26621e-08	2.26574e-08
					4.27378e-08	2.28475e-08
					4.28134e-08	2.30399e-08
					4.28891e-08	2.32262e-08
					4.29647e-08	2.33897e-08
					4.30404e-08	2.3542e-08
					4.3116e-08	2.3718e-08
					4.31916e-08	2.38646e-08
					4.32673e-08	2.39915e-08
					4.33429e-08	2.41126e-08
					4.34186e-08	2.42305e-08
					4.34942e-08	2.43478e-08
					4.35698e-08	2.44671e-08
					4.36455e-08	2.45509e-08
					4.37211e-08	2.46363e-08
					4.37968e-08	2.47194e-08
					4.38724e-08	2.47958e-08
					4.39481e-08	2.4876e-08
					4.40237e-08	2.49371e-08
					4.40993e-08	2.49971e-08
					4.4175e-08	2.5033e-08
					4.42506e-08	2.50842e-08
					4.43263e-08	2.51129e-08
					4.44019e-08	2.51637e-08
					4.44776e-08	2.51909e-08
					4.45532e-08	2.51995e-08
					4.46288e-08	2.52179e-08
					4.47045e-08	2.52119e-08
					4.47801e-08	2.52112e-08
					4.48558e-08	2.52053e-08
					4.49314e-08	2.51869e-08
					4.5007e-08	2.51611e-08
					4.50827e-08	2.51253e-08
					4.51583e-08	2.50737e-08
					4.5234e-08	2.50181e-08
					4.53096e-08	2.49337e-08
					4.53853e-08	2.48569e-08
					4.54609e-08	2.47293e-08
					4.55365e-08	2.46035e-08
					4.56122e-08	2.44403e-08
					4.56878e-08	2.42426e-08
					4.57635e-08	2.40191e-08
					4.58391e-08	2.37573e-08
					4.59148e-08	2.34509e-08
					4.59904e-08	2.30612e-08
					4.6066e-08	2.26148e-08
					4.61417e-08	2.20466e-08
					4.62173e-08	2.13663e-08
					4.6293e-08	2.04944e-08
					4.63686e-08	1.86909e-08
					4.64443e-08	1.58733e-08
					4.65199e-08	1.22164e-08
					4.65955e-08	7.98729e-09
					4.66712e-08	6.15266e-10
					4.67468e-08	-4.15119e-09
					4.68225e-08	-4.00147e-09
					4.68981e-08	-4e-09
					4.69737e-08	-4e-09
					4.70494e-08	-4e-09
					4.7125e-08	-4e-09
					4.72007e-08	-4e-09
					4.72763e-08	-4e-09
					4.7352e-08	-4e-09
					4.74276e-08	-4e-09
					4.75032e-08	-4e-09
					4.75789e-08	-4e-09
					4.76545e-08	-4e-09
					4.77302e-08	-4e-09
					4.78058e-08	-4e-09
					4.78815e-08	-4e-09
					4.79571e-08	-4e-09
					4.80327e-08	-4e-09
					4.81084e-08	-4e-09
					4.8184e-08	-4e-09
					4.82597e-08	-4e-09
					4.83353e-08	-4e-09
					4.84109e-08	-4e-09
					4.84866e-08	-4e-09
					4.85622e-08	-4e-09
					4.86379e-08	-4e-09
					4.87135e-08	-4e-09
					4.87892e-08	-4e-09
					4.88648e-08	-4e-09
					4.89404e-08	-4e-09
					4.90161e-08	-4e-09
					4.90917e-08	-4e-09
					4.91674e-08	-4e-09
					4.9243e-08	-4e-09
					4.93187e-08	-4e-09
					4.93943e-08	-4e-09
					4.94699e-08	-4e-09
					4.95456e-08	-4e-09
					4.96212e-08	-4e-09
					4.96969e-08	-4e-09
					4.97725e-08	-4e-09
					4.98481e-08	-4e-09
					4.99238e-08	-4e-09
					4.99994e-08	-4e-09
					5.00751e-08	-4e-09
					5.01507e-08	-4e-09
					5.02264e-08	-4e-09
					5.0302e-08	-4e-09
					5.03776e-08	-4e-09
					5.04533e-08	-4e-09
					5.05289e-08	-4e-09
					5.06046e-08	-4e-09
					5.06802e-08	-4e-09
					5.07559e-08	-4e-09
					5.08315e-08	-4e-09
					5.09071e-08	-4e-09
					5.09828e-08	-4e-09
					5.10584e-08	-4e-09
					5.11341e-08	-4e-09
					5.12097e-08	-4e-09
					5.12853e-08	-4e-09
					5.1361e-08	-4e-09
					5.14366e-08	-4e-09
					5.15123e-08	-4e-09
					5.15879e-08	-4e-09
					5.16636e-08	-4e-09
					5.17392e-08	-4e-09
					5.18148e-08	-4e-09
					5.18905e-08	-4e-09
					5.19661e-08	-4e-09
					5.20418e-08	-4e-09
					5.21174e-08	-4e-09
					5.21931e-08	-4e-09
					5.22687e-08	-4e-09
					5.23443e-08	-4e-09
					5.242e-08	-4e-09
					5.24956e-08	-4e-09
					5.25713e-08	-4e-09
					5.26469e-08	-4e-09
					5.27225e-08	-4e-09
					5.27982e-08	-4e-09
					5.28738e-08	-4e-09
					5.29495e-08	-4e-09
					5.30251e-08	-4e-09
					5.31008e-08	-4e-09
					5.31764e-08	-4e-09
					5.3252e-08	-4e-09
					5.33277e-08	-4e-09
					5.34033e-08	-4e-09
					5.3479e-08	-4e-09
					5.35546e-08	-4e-09
					5.36303e-08	-4e-09
					5.37059e-08	-4e-09
					5.37815e-08	-4e-09
					5.38572e-08	-4e-09
					5.39328e-08	-4e-09
					5.40085e-08	-4e-09
					5.40841e-08	-4e-09
					5.41597e-08	-4e-09
					5.42354e-08	-4e-09
					5.4311e-08	-4e-09
					5.43867e-08	-4e-09
					5.44623e-08	-4e-09
					5.4538e-08	-4e-09
					5.46136e-08	-4e-09
					5.46892e-08	-4e-09
					5.47649e-08	-4e-09
					5.48405e-08	-4e-09
					5.49162e-08	-4e-09
					5.49918e-08	-4e-09
					5.50675e-08	-4e-09
					5.51431e-08	-4e-09
					5.52187e-08	-4e-09
					5.52944e-08	-4e-09
					5.537e-08	-4e-09
					5.54457e-08	-4e-09
					5.55213e-08	-4e-09
					5.55969e-08	-4e-09
					5.56726e-08	-4e-09
					5.57482e-08	-4e-09
					5.58239e-08	-4e-09
					5.58995e-08	-4e-09
					5.59752e-08	-4e-09
					5.60508e-08	-4e-09
					5.61264e-08	-4e-09
					5.62021e-08	-4e-09
					5.62777e-08	-4e-09
					5.63534e-08	-4e-09
					5.6429e-08	-4e-09
					5.65046e-08	-4e-09
					5.65803e-08	-4e-09
					5.66559e-08	-4e-09
					5.67316e-08	-4e-09
					5.68072e-08	-4e-09
					5.68829e-08	-4e-09
					5.69585e-08	-4e-09
					5.70341e-08	-4e-09
					5.71098e-08	-4e-09
					5.71854e-08	-4e-09
					5.72611e-08	-4e-09
					5.73367e-08	-4e-09
					5.74124e-08	-4e-09
					5.7488e-08	-4e-09
					5.75636e-08	-4e-09
					5.76393e-08	-4e-09
					5.77149e-08	-4e-09
					5.77906e-08	-4e-09
					5.78662e-08	-4e-09
					5.79418e-08	-4e-09
					5.80175e-08	-4e-09
					5.80931e-08	-4e-09
					5.81688e-08	-4e-09
					5.82444e-08	-4e-09
					5.83201e-08	-4e-09
					5.83957e-08	-4e-09
					5.84713e-08	-4e-09
					5.8547e-08	-4e-09
					5.86226e-08	-4e-09
					5.86983e-08	-4e-09
					5.87739e-08	-4e-09
					5.88496e-08	-4e-09
					5.89252e-08	-4e-09
					5.90008e-08	-4e-09
					5.90765e-08	-4e-09
					5.91521e-08	-4e-09
					5.92278e-08	-4e-09
					5.93034e-08	-4e-09
					5.9379e-08	-4e-09
					5.94547e-08	-4e-09
					5.95303e-08	-4e-09
					5.9606e-08	-4e-09
					5.96816e-08	-4e-09
					5.97573e-08	-4e-09
					5.98329e-08	-4e-09
					5.99085e-08	-4e-09
					5.99842e-08	-4e-09
					6.00598e-08	-4e-09
					6.01355e-08	-4e-09
					6.02111e-08	-4e-09
					6.02868e-08	-4e-09
					6.03624e-08	-4e-09
					6.0438e-08	-4e-09
					6.05137e-08	-4e-09
					6.05893e-08	-4e-09
					6.0665e-08	-4e-09
					6.07406e-08	-4e-09
					6.08163e-08	-4e-09
					6.08919e-08	-4e-09
					6.09675e-08	-4e-09
					6.10432e-08	-4e-09
					6.11188e-08	-4e-09
					6.11945e-08	-4e-09
					6.12701e-08	-4e-09
					6.13457e-08	-4e-09
					6.14214e-08	-4e-09
					6.1497e-08	-4e-09
					6.15727e-08	-4e-09
					6.16483e-08	-4e-09
					6.1724e-08	-4e-09
					6.17996e-08	-4e-09
					6.18752e-08	-4e-09
					6.19509e-08	-4e-09
					6.20265e-08	-4e-09
					6.21022e-08	-4e-09
					6.21778e-08	-4e-09
					6.22535e-08	-4e-09
					6.23291e-08	-4e-09
					6.24047e-08	-4e-09
					6.24804e-08	-4e-09
					6.2556e-08	-4e-09
					6.26317e-08	-4e-09
					6.27073e-08	-4e-09
					6.27829e-08	-4e-09

## Sheet: Supplementary Figure 7 a, b
(a)	Time (minutes)	Frequency (Hz)	Dissipation (x10exp-6)		(b)	Time (minutes)	Frequency (Hz)	Dissipation (x10exp-6)
	-71.726	24.1383	-0.28056			-70.0943	-1.68344	0.04364
	-71.69	23.7153	-0.21398			-70.0571	-1.39396	0.04588
	-71.6549	24.284	-0.24425			-70.0228	-1.29296	0.05626
	-71.6183	24.0843	-0.14303			-69.987	-1.40205	0.06936
	-71.5802	24.2579	-0.18751			-69.9482	-1.52321	0.17438
	-71.5429	24.174	-0.17142			-69.9113	-1.63393	0.07258
	-71.5063	24.1403	-0.22928			-69.8753	-1.38805	0.01318
	-71.4686	24.0542	-0.18661			-69.8369	-1.53819	0.07285
	-71.4323	24.2319	-0.21932			-69.8004	-1.24433	-0.0064
	-71.3958	23.7907	-0.18181			-69.7641	-1.45721	0.0447
	-71.3581	24.0154	-0.31257			-69.7264	-1.2563	-0.00158
	-71.3214	24.3651	-0.27865			-69.6894	-1.61643	0.08199
	-71.2851	24.0837	-0.24335			-69.6532	-1.1591	0.0432
	-71.2494	24.1895	-0.13457			-69.617	-1.46685	0.02409
	-71.2138	24.2348	-0.28279			-69.5814	-1.24515	0.04364
	-71.1786	23.9168	-0.29778			-69.5466	-1.40851	0.20876
	-71.1416	24.5668	-0.15256			-69.5102	-1.43025	0.01374
	-71.106	24.05	-0.26045			-69.4735	-1.37411	0.00542
	-71.0722	24.0849	-0.06578			-69.4397	-1.78295	-0.00827
	-71.0382	24.3071	-0.174			-69.4057	-1.34368	0.01954
	-71.001	23.8861	-0.16489			-69.3698	-1.45848	0.02169
	-70.9645	24.0676	-0.31168			-69.3328	-1.72927	0.07365
	-70.9277	24.4302	-0.1562			-69.2952	-1.39208	0.08468
	-70.8905	24.5025	-0.20471			-69.2587	-1.40038	-0.11548
	-70.8558	24.2603	-0.29978			-69.2238	-1.63064	0.07403
	-70.8207	24.0532	-0.21692			-69.189	-1.12547	0.06525
	-70.7848	24.1276	-0.17381			-69.1533	-1.42352	-0.00882
	-70.748	24.1216	-0.20779			-69.1162	-1.28606	0.04971
	-70.7115	24.0886	-0.15991			-69.0798	-1.35509	-0.07479
	-70.6786	24.4116	-0.13077			-69.0461	-1.00832	0.039
	-70.6448	23.9999	-0.25702			-69.0122	-1.39404	0.05236
	-70.6086	24.2864	-0.25975			-68.9766	-1.45883	-0.00803
	-70.5747	24.4498	-0.2077			-68.9425	-1.5611	0.05185
	-70.5399	24.1191	-0.27462			-68.9078	-1.56146	0.06124
	-70.5048	24.1396	-0.16675			-68.8729	-1.28153	0.01043
	-70.4694	24.3636	-0.15433			-68.8373	-1.63546	-0.0249
	-70.4336	24.0116	-0.14108			-68.8009	-1.35917	0.06622
	-70.3979	24.0929	-0.21713			-68.7665	-1.67058	0.05861
	-70.3605	24.0938	-0.16651			-68.7283	-1.33303	0.10395
	-70.3255	23.9706	-0.32004			-68.6939	-1.39324	0.12455
	-70.2883	24.2689	-0.20005			-68.6567	-1.18995	-0.03723
	-70.2519	24.1805	-0.19313			-68.6204	-1.55966	0.03857
	-70.2155	24.3931	-0.21056			-68.5841	-1.24324	0.0266
	-70.179	24.3514	-0.17234			-68.5475	-1.39624	0.02655
	-70.1421	24.5069	-0.21666			-68.5102	-1.45915	-0.02613
	-70.1067	24.1261	-0.13429			-68.4743	-1.56439	-0.0411
	-70.0718	24.3558	-0.17159			-68.4392	-1.29836	-0.03119
	-70.0366	24.4241	-0.25297			-68.4041	-1.57242	-0.01111
	-70.0011	24.2611	-0.19536			-68.369	-1.18781	-0.034
	-69.9654	24.3249	-0.2942			-68.3336	-0.93044	-0.01379
	-69.9276	24.1489	-0.26149			-68.2961	-1.24354	0.03982
	-69.8909	24.1869	-0.2005			-68.2593	-1.13624	-0.08986
	-69.8574	24.3179	-0.1865			-68.2245	-1.05862	-0.04628
	-69.8209	23.8855	-0.25833			-68.1897	-1.14361	-0.03537
	-69.784	24.1427	-0.23693			-68.1516	-1.11425	-0.10322
	-69.7484	24.0212	-0.22144			-68.1163	-0.97053	-0.07369
	-69.7128	24.1927	-0.11826			-68.081	-1.11347	-0.04209
	-69.6786	24.4164	-0.25756			-68.0458	-1.10147	-0.04246
	-69.6452	24.2879	-0.06301			-68.0126	-0.92927	-0.0447
	-69.6088	24.2286	-0.13275			-67.9773	-1.1689	-0.14994
	-69.5727	24.1624	-0.19317			-67.9411	-1.35689	-0.14541
	-69.5364	24.1535	-0.14823			-67.9047	-0.97535	-0.16392
	-69.4999	24.3978	-0.22916			-67.8681	-0.89584	-0.12233
	-69.4638	24.3833	-0.2489			-67.8318	-0.68196	-0.15955
	-69.4298	24.1081	-0.22347			-67.7978	-1.04435	-0.07532
	-69.3945	24.0234	-0.19857			-67.762	-0.98301	-0.08322
	-69.3595	24.2975	-0.17099			-67.7278	-1.17084	-0.15614
	-69.3257	24.2031	-0.18867			-67.6933	-0.98137	-0.13432
	-69.2908	24.2253	-0.22324			-67.6592	-1.03843	-0.24118
	-69.2553	24.2976	-0.13818			-67.6235	-1.02168	-0.2048
	-69.219	24.2905	-0.30081			-67.5869	-0.92732	-0.04196
	-69.183	24.2773	-0.17446			-67.5508	-1.08859	-0.01757
	-69.1479	24.3373	-0.21965			-67.5154	-0.98859	-0.1147
	-69.1124	24.1532	-0.09086			-67.4806	-0.76343	-0.26113
	-69.0776	24.1618	-0.23439			-67.4455	-0.89549	-0.22063
	-69.0437	24.3035	-0.19022			-67.4114	-0.82559	-0.20177
	-69.01	24.1618	-0.25673			-67.3779	-0.91906	-0.1599
	-68.975	24.0218	-0.32422			-67.3428	-0.586	-0.1724
	-68.9407	24.3831	-0.26566			-67.3083	-0.80809	-0.18297
	-68.9049	24.2442	-0.22549			-67.2728	-0.44977	-0.27151
	-68.8703	24.1849	-0.31565			-67.2378	-0.68217	-0.18482
	-68.8342	24.2738	-0.19064			-67.2026	-0.70865	-0.18906
	-68.7999	24.42	-0.20509			-67.1668	-0.4335	-0.33198
	-68.7658	24.374	-0.24631			-67.1331	-0.29754	-0.30525
	-68.7304	24.119	-0.1976			-67.0982	-0.36963	-0.29069
	-68.6949	24.2747	-0.29027			-67.0629	-0.56756	-0.31176
	-68.6605	24.3239	-0.25533			-67.0281	-0.41029	-0.20609
	-68.6266	24.5607	-0.14093			-66.9943	-0.46849	-0.30533
	-68.592	24.109	-0.32033			-66.9596	-0.44864	-0.31572
	-68.5556	24.4074	-0.26546			-66.9231	-0.40794	-0.30084
	-68.5234	24.1894	-0.20387			-66.8915	-0.26445	-0.23474
	-68.4888	24.3001	-0.19357			-66.8564	-0.30475	-0.1835
	-68.4534	24.5374	-0.25629			-66.8213	-0.32387	-0.32953
	-68.4171	24.1199	-0.23207			-66.7854	-0.5009	-0.29806
	-68.3813	24.3872	-0.19967			-66.7499	-0.24641	-0.35321
	-68.3475	24.2879	-0.15702			-66.7149	-0.24447	-0.34524
	-68.3116	24.3951	-0.23614			-66.6799	-0.31229	-0.45141
	-68.2759	24.4455	-0.17664			-66.6441	-0.39451	-0.37991
	-68.2408	24.3807	-0.26781			-66.6086	-0.37487	-0.38308
	-68.2054	24.2443	-0.18484			-66.5736	-0.60259	-0.36552
	-68.1703	24.1284	-0.30138			-66.5385	-0.54348	-0.30413
	-68.1345	24.3162	-0.21549			-66.5021	-0.42363	-0.24911
	-68.1002	24.4753	-0.25815			-66.4676	-0.26485	-0.47549
	-68.0657	24.4765	-0.29236			-66.4333	-0.40195	-0.37815
	-68.0302	24.3447	-0.3056			-66.3981	-0.45691	-0.32573
	-67.9954	24.3766	-0.33605			-66.3631	-0.27143	-0.25646
	-67.9597	24.5074	-0.28421			-66.3279	-0.36397	-0.367
	-67.9242	24.266	-0.24525			-66.2922	-0.14421	-0.26273
	-67.889	24.3762	-0.19543			-66.2568	-0.26224	-0.34193
	-67.8528	24.3017	-0.25695			-66.2208	-0.46018	-0.35641
	-67.8179	24.7048	-0.23044			-66.1856	-0.2099	-0.46902
	-67.7829	24.2645	-0.29645			-66.1507	-0.13577	-0.36149
	-67.7497	24.4975	-0.21915			-66.117	-0.59398	-0.33952
	-67.7149	24.4487	-0.27789			-66.0826	-0.35313	-0.42003
	-67.6794	24.3362	-0.21073			-66.0468	-0.548	-0.35801
	-67.6453	24.5881	-0.20279			-66.0129	-0.23394	-0.22367
	-67.6118	24.5242	-0.42156			-65.9794	-0.57489	-0.32219
	-67.5763	24.4274	-0.21262			-65.9438	-0.06491	-0.42113
	-67.5413	24.2376	-0.25234			-65.9089	-0.1546	-0.40462
	-67.5055	24.7409	-0.27117			-65.8738	-0.11156	-0.42875
	-67.4709	24.332	-0.26486			-65.8386	-0.04459	-0.3425
	-67.4368	24.5476	-0.3243			-65.8045	-0.39315	-0.33248
	-67.4026	24.5058	-0.28658			-65.7706	-0.55094	-0.38373
	-67.3712	24.8529	-0.29089			-65.7368	-0.34535	-0.37881
	-67.3377	24.7152	-0.20677			-65.7052	-0.37379	-0.35257
	-67.3035	24.6539	-0.29994			-65.6708	-0.31557	-0.51166
	-67.2695	24.5963	-0.29259			-65.6375	-0.1874	-0.39229
	-67.2333	24.3017	-0.34826			-65.6012	-0.22077	-0.35396
	-67.1997	24.4458	-0.27873			-65.567	-0.44421	-0.41407
	-67.1658	24.225	-0.27887			-65.5341	-0.01396	-0.36186
	-67.1318	24.2055	-0.16709			-65.4998	-0.26814	-0.37354
	-67.0971	24.5238	-0.34016			-65.4648	-0.27901	-0.39393
	-67.0624	24.6892	-0.31632			-65.43	-0.24262	-0.30294
	-67.0266	24.2514	-0.4238			-65.3946	-0.10249	-0.41163
	-66.9919	24.5273	-0.30734			-65.3599	-0.01545	-0.4558
	-66.9574	24.6294	-0.30077			-65.3248	-0.08671	-0.42135
	-66.9229	24.3	-0.36891			-65.2907	-0.2319	-0.36142
	-66.8889	24.6021	-0.34743			-65.2562	-0.06225	-0.36906
	-66.856	24.4592	-0.32099			-65.2235	-0.15967	-0.30866
	-66.8218	24.5557	-0.34638			-65.1895	-0.12605	-0.39228
	-66.7879	24.5227	-0.29357			-65.1554	-0.11683	-0.44518
	-66.7541	24.4196	-0.22544			-65.1215	-0.17292	-0.45937
	-66.7202	24.5719	-0.27342			-65.0879	-0.16944	-0.49218
	-66.6864	24.6628	-0.34118			-65.0544	-0.12443	-0.39004
	-66.6534	24.6016	-0.30912			-65.0207	-0.28249	-0.41834
	-66.62	24.4333	-0.36697			-64.9874	-0.17868	-0.31289
	-66.5855	24.594	-0.39539			-64.9533	-0.29159	-0.34472
	-66.552	24.6118	-0.45262			-64.9193	-0.33785	-0.34175
	-66.5183	24.6212	-0.26572			-64.8859	-0.17905	-0.38384
	-66.4837	24.6224	-0.32955			-64.8512	-0.37895	-0.39328
	-66.4497	24.7152	-0.32781			-64.8169	-0.35929	-0.37728
	-66.4151	24.5485	-0.34743			-64.783	-0.28438	-0.32217
	-66.38	24.4101	-0.28844			-64.7476	-0.03466	-0.38208
	-66.3459	24.6311	-0.34914			-64.7138	-0.25302	-0.46277
	-66.3101	24.8335	-0.34774			-64.6783	0.07034	-0.42511
	-66.2746	24.6692	-0.42267			-64.6421	-0.05588	-0.41853
	-66.2396	24.4994	-0.36255			-64.6067	-0.36884	-0.30491
	-66.2044	24.4977	-0.33882			-64.5728	0.02848	-0.30232
	-66.1697	24.7684	-0.34449			-64.5377	-0.45016	-0.37942
	-66.1363	24.6521	-0.3206			-64.5036	-0.29729	-0.53184
	-66.1016	24.7514	-0.33373			-64.47	-0.41542	-0.45723
	-66.067	24.5958	-0.45815			-64.4346	-0.25086	-0.42938
	-66.0334	24.672	-0.44944			-64.4008	-0.34507	-0.429
	-65.9986	24.9613	-0.32871			-64.3665	-0.26408	-0.296
	-65.9631	24.7798	-0.38264			-64.331	-0.03194	-0.50542
	-65.9299	24.7031	-0.34224			-64.297	-0.17924	-0.41687
	-65.8956	24.7363	-0.37019			-64.2629	-0.21361	-0.3442
	-65.8619	24.4244	-0.469			-64.2294	-0.18073	-0.45961
	-65.8265	24.6059	-0.42613			-64.1949	-0.14403	-0.40652
	-65.792	24.6014	-0.41594			-64.16	-0.00888	-0.42731
	-65.7584	24.6276	-0.45409			-64.1259	-0.22191	-0.39578
	-65.7245	24.6969	-0.48681			-64.0921	-0.01701	-0.38603
	-65.6911	24.7842	-0.39376			-64.0581	-0.0395	-0.45595
	-65.6577	24.9317	-0.45514			-64.0259	-0.35628	-0.33133
	-65.6246	24.4721	-0.36501			-63.9919	-0.13828	-0.33815
	-65.5898	24.7492	-0.42984			-63.9582	0.12544	-0.4601
	-65.5556	24.6156	-0.41621			-63.9228	-0.12474	-0.31479
	-65.5223	24.9492	-0.46059			-63.8894	-0.13258	-0.30948
	-65.4886	25.1322	-0.41547			-63.8555	-0.18881	-0.37559
	-65.4555	24.8604	-0.42657			-63.823	-0.17556	-0.43776
	-65.4219	24.6808	-0.46148			-63.7898	-0.16766	-0.4361
	-65.3871	24.7102	-0.41666			-63.7544	-0.22096	-0.38342
	-65.3523	24.6427	-0.36207			-63.72	-0.24216	-0.36697
	-65.3179	24.9982	-0.53114			-63.6855	-0.07296	-0.37591
	-65.2832	24.63	-0.42967			-63.6505	-0.01525	-0.49768
	-65.2478	24.7661	-0.37825			-63.6154	0.05328	-0.47481
	-65.213	24.737	-0.39334			-63.5806	-0.02738	-0.50547
	-65.1769	24.6607	-0.42146			-63.5454	-0.0526	-0.50465
	-65.1425	24.9836	-0.52227			-63.5102	0.06715	-0.40761
	-65.1091	24.4592	-0.39553			-63.4769	-0.0378	-0.45093
	-65.0757	24.9601	-0.45765			-63.4433	0.09883	-0.40114
	-65.0415	24.6917	-0.41849			-63.4091	-0.07395	-0.41774
	-65.0064	24.6169	-0.55054			-63.3745	-0.14577	-0.46931
	-64.9722	25.0056	-0.48702			-63.3394	0.12552	-0.363
	-64.9375	24.8576	-0.46103			-63.305	-0.23939	-0.40463
	-64.9033	24.9761	-0.50895			-63.271	-0.29739	-0.40155
	-64.8687	24.8478	-0.4528			-63.2366	-0.24523	-0.4717
	-64.8347	24.9677	-0.45477			-63.2024	0.08809	-0.56019
	-64.8007	24.7526	-0.40884			-63.1683	-0.05902	-0.39243
	-64.7657	24.6508	-0.43714			-63.1337	-0.05321	-0.49291
	-64.7301	24.8513	-0.41482			-63.0977	-0.11259	-0.43583
	-64.6955	24.8236	-0.43493			-63.0632	-0.10505	-0.55488
	-64.6628	24.8173	-0.40152			-63.0294	-0.09955	-0.48592
	-64.6294	24.6428	-0.34163			-62.9964	0.01705	-0.40582
	-64.5947	24.6511	-0.40559			-62.9624	0.05585	-0.47483
	-64.5603	25.149	-0.49975			-62.9284	-0.38632	-0.37741
	-64.5252	24.8504	-0.44298			-62.8931	0.01468	-0.50653
	-64.4909	24.8051	-0.45081			-62.8584	-0.17952	-0.25875
	-64.4561	24.818	-0.46209			-62.8237	-0.02803	-0.3877
	-64.4225	25.1199	-0.48184			-62.79	-0.16998	-0.36609
	-64.389	24.8007	-0.56425			-62.7565	-0.07632	-0.29999
	-64.3555	24.8514	-0.48455			-62.7232	-0.19201	-0.41997
	-64.3219	24.806	-0.47124			-62.6895	-0.04219	-0.42418
	-64.2876	24.9549	-0.44447			-62.6554	0.12851	-0.43432
	-64.2529	24.8469	-0.46278			-62.621	-0.15482	-0.4464
	-64.2187	24.9181	-0.55308			-62.5864	-0.08839	-0.43047
	-64.1843	25.2522	-0.56082			-62.5519	-0.09273	-0.40631
	-64.1501	24.8511	-0.45153			-62.5174	-0.1432	-0.40345
	-64.1169	24.8913	-0.51721			-62.4841	-0.3119	-0.51586
	-64.0835	24.7727	-0.57424			-62.4512	-0.1121	-0.3744
	-64.0504	25.1148	-0.495			-62.4169	0.02074	-0.38496
	-64.0252	24.9493	-0.47077			-62.3907	0.08304	-0.45896
	-63.9976	25.0442	-0.47217			-62.3637	-0.1625	-0.47634
	-63.9699	24.9152	-0.51064			-62.3359	0.03068	-0.40816
	-63.9418	25.0456	-0.5291			-62.3079	-0.13397	-0.42887
	-63.9142	25.077	-0.53322			-62.2801	-0.0014	-0.41825
	-63.8861	25.1645	-0.52008			-62.2523	-0.24257	-0.48933
	-63.8581	24.9184	-0.37291			-62.224	-0.01115	-0.51971
	-63.8302	24.8929	-0.52226			-62.1964	0.06721	-0.49377
	-63.8023	25.0384	-0.54004			-62.1683	0.43061	-0.42886
	-63.7744	24.9219	-0.50443			-62.1405	0.11415	-0.45409
	-63.7465	24.694	-0.46273			-62.1127	0.09971	-0.3466
	-63.7187	24.9547	-0.4304			-62.0846	0.13074	-0.48817
	-63.6909	25.1645	-0.56699			-62.0567	-0.11731	-0.53536
	-63.6632	24.8699	-0.50298			-62.0292	0.03549	-0.48712
	-63.6278	25.186	-0.49812			-61.9954	0.0889	-0.4058
	-63.593	25.0997	-0.5359			-61.9609	-0.14475	-0.48908
	-63.5597	25.0752	-0.54959			-61.9272	0.04088	-0.39345
	-63.5242	24.8434	-0.60174			-61.892	-0.04132	-0.4948
	-63.4893	25.0406	-0.50924			-61.857	0.07253	-0.41998
	-63.4552	25.1063	-0.5209			-61.8228	0.00924	-0.4162
	-63.4205	25.1149	-0.51305			-61.7885	-0.07618	-0.33968
	-63.3863	24.7595	-0.47474			-61.7539	0.14706	-0.45511
	-63.3515	25.2919	-0.46345			-61.7192	0.16657	-0.38768
	-63.3175	25.038	-0.59641			-61.6847	-0.13119	-0.42533
	-63.282	25.0483	-0.61858			-61.6498	-0.04877	-0.48193
	-63.2472	24.8234	-0.51604			-61.6152	-0.37833	-0.30992
	-63.2123	24.9886	-0.49037			-61.5801	-0.09841	-0.46342
	-63.177	25.1643	-0.61341			-61.5452	0.16494	-0.4688
	-63.1428	24.9303	-0.58386			-61.51	0.05404	-0.48685
	-63.1085	25.2467	-0.4735			-61.4763	-0.13192	-0.42588
	-63.0743	24.8255	-0.5677			-61.4423	-0.09782	-0.45171
	-63.0395	24.9222	-0.55172			-61.4076	0.02557	-0.5128
	-63.0055	25.1384	-0.5693			-61.3731	-0.07811	-0.43136
	-62.972	25.077	-0.55728			-61.3397	0.04315	-0.42919
	-62.9392	25.0293	-0.58055			-61.306	0.11119	-0.38604
	-62.9057	25.1563	-0.51525			-61.2734	0.16308	-0.48312
	-62.872	25.2178	-0.45966			-61.2388	0.01264	-0.41227
	-62.8381	25.1659	-0.51967			-61.2053	-0.0455	-0.44746
	-62.8035	25.1682	-0.5512			-61.1714	0.04595	-0.57548
	-62.769	24.9847	-0.42251			-61.136	0.09693	-0.35193
	-62.7344	24.8295	-0.52706			-61.1021	-0.04276	-0.42297
	-62.6999	25.1607	-0.53547			-61.0676	0.09585	-0.4531
	-62.6658	24.9452	-0.70301			-61.0337	-0.1452	-0.35822
	-62.632	25.0531	-0.55442			-61.0001	-0.04681	-0.54099
	-62.599	25.0483	-0.53163			-60.9663	-0.03034	-0.44223
	-62.5644	24.9039	-0.52101			-60.932	-0.19289	-0.49802
	-62.5302	24.9544	-0.49298			-60.898	0.33774	-0.4225
	-62.4963	25.3314	-0.57879			-60.8636	0.36896	-0.47357
	-62.4624	25.1424	-0.52215			-60.8295	-0.05289	-0.50041
	-62.428	24.8909	-0.46219			-60.7953	-0.19924	-0.42116
	-62.3927	25.0622	-0.63468			-60.7609	-0.23863	-0.45627
	-62.3589	25.1393	-0.63848			-60.7262	-0.01447	-0.57202
	-62.3242	25.0196	-0.50545			-60.692	-0.06354	-0.4958
	-62.2909	25.1869	-0.58376			-60.6577	0.02596	-0.46841
	-62.2565	25.2172	-0.65947			-60.624	0.00345	-0.50642
	-62.2211	25.1089	-0.59159			-60.5888	-0.02235	-0.49398
	-62.1854	25.2674	-0.53873			-60.5532	0.3634	-0.51087
	-62.1516	25.2904	-0.59348			-60.519	0.30368	-0.49012
	-62.1178	25.4089	-0.50426			-60.4851	0.19416	-0.34138
	-62.0843	25.2084	-0.60389			-60.4517	0.21583	-0.47139
	-62.05	25.2148	-0.60472			-60.4173	-0.03907	-0.48444
	-62.0157	25.0375	-0.56212			-60.3833	0.05201	-0.40715
	-61.9809	24.8928	-0.46355			-60.3484	0.11839	-0.50167
	-61.9475	24.9247	-0.63132			-60.3153	0.08422	-0.44442
	-61.9137	25.2954	-0.51345			-60.2814	0.09906	-0.49749
	-61.879	25.0703	-0.51165			-60.2464	0.30815	-0.49365
	-61.8433	25.1083	-0.51101			-60.2115	0.16186	-0.39997
	-61.8101	25.3025	-0.5664			-60.1775	0.31876	-0.43012
	-61.7761	25.2798	-0.54312			-60.1439	0.16681	-0.42559
	-61.7423	25.2496	-0.56693			-60.1096	0.31197	-0.46677
	-61.7046	25.2394	-0.54266			-60.0721	0.14025	-0.29832
	-61.67	25.3783	-0.51815			-60.0379	-0.15604	-0.54142
	-61.6354	25.3441	-0.51523			-60.0041	0.07391	-0.34396
	-61.5998	25.2868	-0.52921			-59.9681	0.15228	-0.4139
	-61.5645	25.1107	-0.59102			-59.9325	-0.10732	-0.43112
	-61.5302	25.0629	-0.64682			-59.8983	0.17008	-0.42969
	-61.4957	25.0697	-0.7058			-59.8634	0.27639	-0.49288
	-61.4589	25.3203	-0.45939			-59.8276	0.34203	-0.47754
	-61.4244	25.1082	-0.53767			-59.7918	0.04958	-0.54378
	-61.3899	25.2947	-0.70721			-59.7575	-0.06116	-0.42838
	-61.3548	25.3152	-0.51292			-59.7226	-0.02104	-0.44594
	-61.321	25.177	-0.53538			-59.6886	0.18097	-0.59588
	-61.2858	25.3448	-0.59853			-59.6535	0.2101	-0.37114
	-61.2508	25.1808	-0.54759			-59.6186	-0.14077	-0.42437
	-61.2162	25.1947	-0.67993			-59.584	-0.06441	-0.38595
	-61.1807	25.4516	-0.51371			-59.5485	0.36242	-0.36557
	-61.1466	25.2305	-0.63181			-59.5143	0.09567	-0.52037
	-61.113	24.9916	-0.62396			-59.4807	0.13233	-0.52179
	-61.0764	25.4487	-0.58046			-59.4441	0.15089	-0.40242
	-61.0418	24.9985	-0.60607			-59.4093	0.09668	-0.43065
	-61.008	25.2905	-0.65257			-59.3758	-0.05192	-0.4231
	-60.9732	25.1331	-0.65495			-59.3411	-0.0358	-0.52052
	-60.9396	25.4588	-0.63092			-59.3066	-0.10919	-0.46416
	-60.9043	25.2818	-0.55098			-59.2724	0.15553	-0.48835
	-60.8711	25.2051	-0.6238			-59.239	0.17376	-0.4251
	-60.8379	25.1886	-0.59992			-59.2052	0.28414	-0.46929
	-60.8035	25.1109	-0.53608			-59.1709	-0.07294	-0.41458
	-60.769	25.0704	-0.63374			-59.1365	0.28628	-0.52793
	-60.7349	25.1127	-0.50639			-59.1025	0.22486	-0.48589
	-60.7006	25.4679	-0.63893			-59.0685	0.12405	-0.57831
	-60.6663	25.1846	-0.58589			-59.0337	0.25011	-0.47956
	-60.6332	25.2408	-0.49303			-59.0013	0.18037	-0.43266
	-60.5981	25.2537	-0.51846			-58.9658	0.13552	-0.53024
	-60.5623	25.1675	-0.59594			-58.9304	0.15739	-0.47142
	-60.5278	25.1331	-0.57151			-58.8956	0.16324	-0.52741
	-60.4928	25.4731	-0.562			-58.8604	0.07288	-0.52722
	-60.4577	25.2927	-0.67629			-58.8254	0.09226	-0.45725
	-60.4241	25.3529	-0.59905			-58.7916	0.04948	-0.44598
	-60.3888	24.9772	-0.61287			-58.7563	0.31023	-0.49481
	-60.3539	24.9982	-0.62355			-58.7212	0.03344	-0.53164
	-60.3196	25.5325	-0.60242			-58.6873	0.10641	-0.52258
	-60.2843	25.3783	-0.58762			-58.6521	0.10255	-0.52527
	-60.2505	25.2232	-0.59562			-58.6179	0.35622	-0.43359
	-60.2169	25.2345	-0.62744			-58.5844	0.14599	-0.42462
	-60.1821	25.4522	-0.60087			-58.5496	-0.13775	-0.43101
	-60.1483	25.5134	-0.5952			-58.5159	0.30265	-0.51454
	-60.1138	25.1663	-0.63621			-58.4819	0.04664	-0.49213
	-60.0793	25.5101	-0.73052			-58.447	-0.08506	-0.37905
	-60.0458	25.5001	-0.59965			-58.4128	0.28097	-0.48951
	-60.0121	25.203	-0.58855			-58.3791	0.17473	-0.49321
	-59.9777	25.1943	-0.69927			-58.3453	0.04375	-0.42948
	-59.9436	25.2629	-0.56626			-58.3112	0.18496	-0.40399
	-59.9093	25.4801	-0.51258			-58.2769	0.13697	-0.50845
	-59.8738	25.0491	-0.56466			-58.2415	0.08356	-0.52366
	-59.8385	24.9741	-0.64003			-58.2063	0.29639	-0.51172
	-59.8021	25.2488	-0.55408			-58.1699	0.00483	-0.46192
	-59.7671	25.3558	-0.5199			-58.1344	-0.00446	-0.55191
	-59.7318	25.406	-0.62315			-58.0995	-0.03041	-0.50146
	-59.6977	25.2621	-0.6754			-58.0653	-0.02107	-0.47313
	-59.6633	25.2713	-0.65233			-58.0314	0.17719	-0.40037
	-59.6318	25.1893	-0.64043			-57.9991	0.17744	-0.425
	-59.5985	25.2467	-0.58677			-57.9652	0.15201	-0.44152
	-59.5642	25.3003	-0.64078			-57.932	0.05834	-0.57536
	-59.529	25.0276	-0.55479			-57.8973	0.23605	-0.53926
	-59.4952	25.3029	-0.66512			-57.8624	-0.02491	-0.51935
	-59.4602	25.0635	-0.56798			-57.8276	0.02336	-0.49084
	-59.4251	25.118	-0.5427			-57.7925	0.32285	-0.56456
	-59.3901	25.3308	-0.7077			-57.7578	0.06568	-0.46822
	-59.3566	25.509	-0.68533			-57.724	0.42855	-0.36224
	-59.3219	25.568	-0.53799			-57.6902	-0.16303	-0.4981
	-59.2892	25.2497	-0.54279			-57.6564	0.05516	-0.38721
	-59.2554	25.2902	-0.55997			-57.6237	-0.05634	-0.49741
	-59.2205	25.3095	-0.62922			-57.5893	0.26585	-0.53046
	-59.1856	25.3193	-0.73735			-57.5536	0.0891	-0.52538
	-59.1509	25.1119	-0.72584			-57.5184	0.35587	-0.45148
	-59.1177	25.5318	-0.6836			-57.4852	0.04407	-0.56568
	-59.0841	25.3204	-0.55588			-57.4516	0.30976	-0.46213
	-59.0504	25.4589	-0.80821			-57.4178	0.16243	-0.44527
	-59.0146	25.1983	-0.68173			-57.3828	0.02726	-0.47604
	-58.9784	25.3421	-0.63835			-57.3471	0.23181	-0.51211
	-58.9424	25.3107	-0.61255			-57.3108	0.20945	-0.42327
	-58.9071	25.2649	-0.60798			-57.2747	-0.04674	-0.34804
	-58.872	25.3287	-0.69393			-57.2396	0.24668	-0.51673
	-58.8381	25.537	-0.57102			-57.2056	0.02905	-0.52041
	-58.8037	25.1726	-0.48429			-57.1712	0.26759	-0.60172
	-58.7691	25.2634	-0.57914			-57.1365	0.08763	-0.56731
	-58.7352	25.5237	-0.63831			-57.1026	0.16355	-0.4815
	-58.7003	25.1363	-0.55719			-57.0679	0.04099	-0.45363
	-58.6645	25.3321	-0.62111			-57.0322	-0.09471	-0.37741
	-58.6316	25.471	-0.56033			-56.9993	-0.02002	-0.45798
	-58.598	25.3942	-0.52048			-56.9655	0.13229	-0.50333
	-58.562	25.3304	-0.60984			-56.9309	0.09347	-0.49321
	-58.5284	25.2729	-0.57822			-56.8953	0.08314	-0.35676
	-58.4962	25.4042	-0.55203			-56.8639	-0.01106	-0.4822
	-58.4614	25.3229	-0.64205			-56.8293	0.19656	-0.50678
	-58.4259	25.2612	-0.62722			-56.7946	0.21129	-0.44438
	-58.3909	24.9666	-0.57423			-56.7583	0.27988	-0.50206
	-58.3573	25.1816	-0.69854			-56.7249	-0.11187	-0.46238
	-58.3221	25.4557	-0.67359			-56.6895	0.15656	-0.50467
	-58.2883	25.174	-0.60985			-56.6558	0.17879	-0.41571
	-58.2546	25.6543	-0.59359			-56.6222	0.27088	-0.41314
	-58.2203	25.334	-0.64906			-56.5882	0.05937	-0.57418
	-58.1841	25.2257	-0.73505			-56.5517	0.15958	-0.37669
	-58.1495	24.9169	-0.68061			-56.5177	0.19624	-0.51926
	-58.1141	25.2558	-0.56269			-56.4823	-0.02667	-0.47649
	-58.0804	25.5696	-0.70423			-56.4479	0.11295	-0.45856
	-58.0457	25.296	-0.65265			-56.4134	0.1753	-0.47745
	-58.0106	25.3597	-0.60662			-56.3782	-0.13301	-0.54783
	-57.9758	25.5352	-0.54569			-56.3438	0.27068	-0.52291
	-57.9384	25.5493	-0.57701			-56.3058	0.2048	-0.48114
	-57.9047	25.4007	-0.68937			-56.2723	0.24208	-0.43212
	-57.8691	25.3988	-0.60323			-56.2382	0.0818	-0.45561
	-57.8333	25.5446	-0.65178			-56.2011	0.54057	-0.53139
	-57.7987	25.4526	-0.579			-56.1663	0.2607	-0.38367
	-57.7645	25.2697	-0.62293			-56.1317	0.059	-0.54897
	-57.7296	25.3263	-0.65501			-56.0971	0.41586	-0.43191
	-57.6953	24.8952	-0.7057			-56.0631	0.2493	-0.58298
	-57.6605	25.5987	-0.66743			-56.0289	0.23922	-0.54404
	-57.6263	25.4445	-0.74086			-55.9941	0.12749	-0.55123
	-57.5906	25.2862	-0.6785			-55.9584	0.22139	-0.44183
	-57.555	25.3408	-0.70337			-55.9236	0.28516	-0.40024
	-57.5213	25.4288	-0.70121			-55.8886	0.1916	-0.37713
	-57.4859	25.3675	-0.59759			-55.8533	0.24334	-0.40833
	-57.4514	25.4993	-0.65589			-55.819	0.26702	-0.46117
	-57.4169	25.2045	-0.61207			-55.7846	0.16632	-0.38452
	-57.382	25.7004	-0.6312			-55.7496	0.31525	-0.49218
	-57.3476	25.2787	-0.6707			-55.7155	0.30512	-0.46875
	-57.3099	25.2678	-0.539			-55.6784	0.07786	-0.44444
	-57.2759	25.5064	-0.64211			-55.6433	0.35594	-0.46703
	-57.2395	25.4178	-0.60809			-55.6081	0.2987	-0.44161
	-57.2055	25.3737	-0.56939			-55.5729	0.11522	-0.43416
	-57.1708	25.3051	-0.65983			-55.5383	0.38117	-0.41655
	-57.1361	25.0961	-0.68196			-55.5039	0.20052	-0.45695
	-57.1024	25.2074	-0.68706			-55.4698	-0.07767	-0.432
	-57.0684	25.2588	-0.61829			-55.4355	0.38016	-0.48796
	-57.0341	25.4171	-0.5969			-55.4013	0.00763	-0.47816
	-57.0009	25.6814	-0.73233			-55.3687	0.31642	-0.51929
	-56.9667	25.3352	-0.62403			-55.334	0.12377	-0.51514
	-56.9321	25.4367	-0.59318			-55.3002	0.23844	-0.48774
	-56.8979	25.6298	-0.65509			-55.2658	0.29962	-0.52734
	-56.8642	25.2076	-0.67557			-55.2313	0.33119	-0.53412
	-56.8292	25.4552	-0.69974			-55.1973	0.42208	-0.52676
	-56.7946	25.5038	-0.55549			-55.1627	0.39834	-0.45695
	-56.7585	25.4086	-0.58509			-55.1268	0.2098	-0.54865
	-56.7207	25.6076	-0.59508			-55.0895	0.07399	-0.4393
	-56.686	25.3704	-0.6238			-55.0535	0.36958	-0.53547
	-56.6513	25.5063	-0.60846			-55.0191	0.21002	-0.43022
	-56.6183	25.5399	-0.63907			-54.9858	0.03945	-0.41156
	-56.5843	25.62	-0.60253			-54.9519	0.1635	-0.43744
	-56.5494	25.705	-0.58057			-54.9171	0.58155	-0.46383
	-56.5163	25.1966	-0.57187			-54.8841	0.10196	-0.43958
	-56.4811	25.5452	-0.61721			-54.8487	0.41167	-0.53822
	-56.4467	25.5756	-0.68566			-54.8144	-0.07139	-0.50998
	-56.4126	25.4356	-0.58773			-54.78	0.12385	-0.47249
	-56.3781	25.2099	-0.57329			-54.7456	0.14169	-0.54317
	-56.3436	25.5022	-0.67686			-54.7119	0.25699	-0.55422
	-56.3101	25.4793	-0.61679			-54.6773	0.07788	-0.4429
	-56.2763	25.1896	-0.63851			-54.6433	0.25298	-0.58567
	-56.2422	25.4697	-0.66739			-54.6098	0.14349	-0.36829
	-56.2086	25.2461	-0.65179			-54.5759	0.28865	-0.52587
	-56.1745	25.3475	-0.60241			-54.5419	0.44291	-0.52634
	-56.1393	25.4748	-0.60751			-54.5069	0.28712	-0.52183
	-56.105	25.5594	-0.67178			-54.4727	0.52013	-0.43139
	-56.0693	25.1326	-0.67955			-54.4382	0.30685	-0.50021
	-56.0349	25.4122	-0.72917			-54.4028	0.29547	-0.53166
	-56.0002	25.545	-0.57542			-54.3681	0.57136	-0.5832
	-55.966	25.2284	-0.55761			-54.3333	0.33013	-0.45011
	-55.9316	25.2778	-0.66635			-54.2991	0.20002	-0.53385
	-55.8973	25.3343	-0.55503			-54.2647	0.07277	-0.55003
	-55.8603	25.1393	-0.61362			-54.2292	0.34781	-0.57679
	-55.8261	25.5569	-0.55779			-54.1936	0.37661	-0.41706
	-55.791	25.428	-0.58174			-54.1587	0.31937	-0.49371
	-55.7557	25.2715	-0.63584			-54.1232	0.07036	-0.50693
	-55.7194	25.1966	-0.71435			-54.0882	0.45431	-0.47004
	-55.6833	25.4148	-0.71095			-54.0519	0.08457	-0.54322
	-55.6501	25.3146	-0.58866			-54.0173	0.48313	-0.36562
	-55.6166	25.5183	-0.57033			-53.9844	0.24633	-0.52434
	-55.5825	25.2693	-0.72874			-53.9505	0.43046	-0.58465
	-55.5487	25.4193	-0.64539			-53.9157	0.37425	-0.51388
	-55.514	25.2173	-0.62196			-53.882	0.31053	-0.45341
	-55.4792	25.2695	-0.65787			-53.8475	0.26321	-0.42841
	-55.4432	25.5893	-0.6061			-53.8109	0.24729	-0.52158
	-55.4099	25.4795	-0.74759			-53.7775	-0.11847	-0.55517
	-55.376	25.4823	-0.55972			-53.7433	0.35474	-0.52522
	-55.3409	25.3363	-0.61134			-53.7082	0.03125	-0.43529
	-55.3076	25.4332	-0.62462			-53.6749	0.32511	-0.46245
	-55.2738	25.4909	-0.62503			-53.6409	0.13604	-0.46553
	-55.2397	25.5293	-0.67216			-53.6081	0.55755	-0.51402
	-55.2056	25.6493	-0.64022			-53.5733	0.40168	-0.46285
	-55.1722	25.5961	-0.60693			-53.5397	0.49745	-0.52438
	-55.1379	25.5928	-0.67155			-53.5054	0.32231	-0.47132
	-55.1051	25.3845	-0.62766			-53.4723	0.08218	-0.44868
	-55.0715	25.4967	-0.61016			-53.4393	0.33091	-0.50468
	-55.0369	25.6546	-0.64798			-53.4054	0.06135	-0.43918
	-55.0025	25.5853	-0.66432			-53.37	0.28541	-0.49404
	-54.9681	25.4465	-0.64057			-53.3363	0.53112	-0.49072
	-54.9335	25.5338	-0.62374			-53.3012	-0.07896	-0.4765
	-54.9006	25.5664	-0.69917			-53.2683	0.26601	-0.54019
	-54.8658	25.5386	-0.62118			-53.2332	0.24545	-0.47519
	-54.8315	25.4478	-0.69052			-53.1992	0.14303	-0.46335
	-54.7974	25.2846	-0.58784			-53.1642	0.17613	-0.44565
	-54.7642	25.3913	-0.67219			-53.1315	0.33787	-0.60914
	-54.7304	25.5071	-0.59916			-53.0977	0.2519	-0.49473
	-54.6939	25.4514	-0.67182			-53.062	0.41204	-0.49159
	-54.6573	25.7716	-0.72869			-53.0252	0.39735	-0.52065
	-54.6239	25.385	-0.5851			-52.9918	0.378	-0.55756
	-54.5856	25.6847	-0.66239			-52.9548	0.31674	-0.51653
	-54.551	25.6507	-0.55852			-52.9185	0.20273	-0.51513
	-54.5165	25.3553	-0.69619			-52.8839	0.36339	-0.47759
	-54.4824	25.4027	-0.63252			-52.8498	0.24506	-0.4246
	-54.4479	25.2879	-0.61226			-52.8158	0.23589	-0.57646
	-54.4137	25.1289	-0.57911			-52.7816	0.56129	-0.40621
	-54.3788	25.5207	-0.66278			-52.7467	0.33238	-0.46214
	-54.3441	25.2568	-0.50699			-52.712	0.25506	-0.55889
	-54.3064	25.328	-0.57374			-52.6754	0.36351	-0.54134
	-54.2698	25.5554	-0.72051			-52.6376	0.47591	-0.59826
	-54.2358	25.57	-0.65236			-52.6029	0.39754	-0.54074
	-54.2024	25.3382	-0.59163			-52.5699	0.37253	-0.57877
	-54.1676	25.2546	-0.71246			-52.5354	0.27793	-0.48231
	-54.1335	25.7965	-0.68303			-52.5007	0.22335	-0.5108
	-54.0976	25.7408	-0.58815			-52.4655	0.3118	-0.56877
	-54.0614	25.632	-0.60279			-52.4303	0.34835	-0.47453
	-54.0256	25.7213	-0.59706			-52.3932	0.25744	-0.52981
	-53.9898	25.2491	-0.64166			-52.3579	0.1564	-0.43761
	-53.9547	25.5144	-0.548			-52.3225	0.25489	-0.50057
	-53.9197	25.4618	-0.59061			-52.2873	0.38034	-0.49267
	-53.8856	25.3609	-0.54432			-52.2535	0.33702	-0.45198
	-53.8485	25.268	-0.55459			-52.2175	0.36341	-0.48057
	-53.8132	25.5703	-0.61659			-52.181	0.19938	-0.48741
	-53.7767	25.4126	-0.60867			-52.1456	0.28423	-0.4977
	-53.7423	25.4964	-0.55885			-52.11	0.24249	-0.62834
	-53.7085	25.4727	-0.62313			-52.0762	0.55904	-0.55146
	-53.6743	25.4996	-0.60495			-52.0421	0.22799	-0.48177
	-53.641	25.3957	-0.58711			-52.0085	0.24249	-0.45164
	-53.6074	25.6203	-0.59486			-51.9752	0.09797	-0.40792
	-53.573	25.3963	-0.58285			-51.941	0.34845	-0.57012
	-53.5391	25.1444	-0.71787			-51.907	0.4218	-0.47472
	-53.5047	25.5828	-0.67685			-51.8723	0.43275	-0.53173
	-53.4712	25.4578	-0.63225			-51.8386	0.61632	-0.48009
	-53.4377	25.6197	-0.62842			-51.8049	0.32311	-0.50535
	-53.4037	25.469	-0.70396			-51.7716	0.61393	-0.51352
	-53.3687	25.6871	-0.64311			-51.7364	0.55597	-0.4797
	-53.3353	25.4216	-0.6898			-51.7026	0.19906	-0.51374
	-53.3008	25.4849	-0.68667			-51.668	0.55013	-0.50145
	-53.2653	25.5754	-0.65067			-51.6327	0.32049	-0.38261
	-53.2319	25.4023	-0.46728			-51.5992	0.20253	-0.48132
	-53.199	25.3211	-0.735			-51.5666	0.23085	-0.51032
	-53.1651	25.3903	-0.71594			-51.5326	0.15202	-0.5341
	-53.1307	25.6585	-0.68758			-51.4986	0.47577	-0.55197
	-53.0971	25.5568	-0.62707			-51.4647	0.15435	-0.52767
	-53.063	25.2084	-0.61656			-51.4304	0.21169	-0.47367
	-53.0298	25.4545	-0.64564			-51.3974	0.53041	-0.51422
	-52.9958	25.2808	-0.56672			-51.3633	0.65097	-0.50722
	-52.9612	25.3112	-0.71028			-51.3288	0.37164	-0.50814
	-52.9265	25.4555	-0.72632			-51.294	0.23548	-0.60148
	-52.892	25.7604	-0.73339			-51.2601	0.41405	-0.42569
	-52.8585	25.3487	-0.58593			-51.2256	0.18702	-0.51744
	-52.824	25.6129	-0.75927			-51.1915	0.37024	-0.39974
	-52.7898	25.5779	-0.62811			-51.1574	0.36476	-0.48835
	-52.7547	25.5283	-0.67705			-51.1223	0.30023	-0.5531
	-52.7185	25.3178	-0.64146			-51.0862	0.19727	-0.55365
	-52.6809	25.6107	-0.72759			-51.049	0.31631	-0.53069
	-52.6459	25.5156	-0.64727			-51.0139	0.43529	-0.40712
	-52.6125	25.4611	-0.76232			-50.98	0.5253	-0.4952
	-52.5783	25.791	-0.46709			-50.9455	0.37491	-0.48707
	-52.5437	25.5976	-0.68848			-50.9115	0.10204	-0.53011
	-52.5074	25.4202	-0.66495			-50.8769	0.28629	-0.51874
	-52.4721	25.3289	-0.64343			-50.8399	0.33214	-0.39439
	-52.4356	25.7967	-0.6189			-50.8038	0.35887	-0.52245
	-52.3989	25.6165	-0.67845			-50.7668	0.39473	-0.47895
	-52.3643	25.5118	-0.67798			-50.7322	0.40552	-0.49465
	-52.3309	25.7008	-0.65193			-50.698	0.35304	-0.49453
	-52.2973	25.4325	-0.75907			-50.665	0.27732	-0.57637
	-52.2634	25.528	-0.72987			-50.6307	0.57268	-0.51021
	-52.2285	25.4793	-0.60667			-50.5962	0.40302	-0.59273
	-52.1945	25.6957	-0.57416			-50.5617	0.32315	-0.40628
	-52.1606	25.2467	-0.77273			-50.5281	0.42193	-0.48227
	-52.1263	25.4922	-0.66571			-50.494	0.13732	-0.52761
	-52.0931	25.4844	-0.71167			-50.46	0.30295	-0.46716
	-52.0596	25.4064	-0.61168			-50.4272	0.43927	-0.57799
	-52.0255	25.3569	-0.64596			-50.393	0.36572	-0.47852
	-51.9922	25.6785	-0.69082			-50.3599	0.1771	-0.5554
	-51.958	25.4137	-0.61898			-50.3257	0.37097	-0.53043
	-51.9233	25.3709	-0.72901			-50.2911	0.36637	-0.56874
	-51.8895	25.5071	-0.6156			-50.2573	0.12129	-0.44556
	-51.8549	25.5574	-0.65112			-50.223	0.31476	-0.47916
	-51.8206	25.4445	-0.6765			-50.1882	0.38059	-0.50444
	-51.7863	25.3379	-0.78549			-50.154	0.17912	-0.50089
	-51.7515	25.6891	-0.6555			-50.1194	0.14137	-0.45831
	-51.7172	25.5906	-0.65287			-50.0849	0.45308	-0.50011
	-51.6823	25.4898	-0.76158			-50.0504	0.48324	-0.36632
	-51.6463	25.7984	-0.72253			-50.0137	-0.06296	-0.50563
	-51.6122	25.4122	-0.67663			-49.9801	0.25098	-0.57044
	-51.5759	25.4675	-0.71221			-49.945	0.39488	-0.54486
	-51.5405	25.5598	-0.62036			-49.908	0.48469	-0.35019
	-51.5069	25.601	-0.6045			-49.8742	0.51074	-0.43847
	-51.4726	25.6017	-0.58182			-49.84	0.38087	-0.53188
	-51.4383	25.5882	-0.71557			-49.8063	0.60099	-0.45003
	-51.4045	25.5447	-0.75006			-49.7722	0.26884	-0.44936
	-51.3706	25.4649	-0.71175			-49.7376	0.3319	-0.49401
	-51.3369	25.6013	-0.60707			-49.7043	0.34751	-0.4944
	-51.3022	25.6111	-0.68909			-49.6702	0.41834	-0.47945
	-51.2676	25.6527	-0.56235			-49.6355	0.37645	-0.44459
	-51.2339	25.6004	-0.66901			-49.6017	0.41423	-0.5236
	-51.1989	25.5172	-0.63983			-49.5667	0.34052	-0.56643
	-51.1653	25.5684	-0.64585			-49.5329	0.39225	-0.57776
	-51.1318	25.3988	-0.70947			-49.4989	0.14885	-0.46937
	-51.0978	25.46	-0.60361			-49.4652	0.22167	-0.41325
	-51.0639	25.2916	-0.67899			-49.4316	0.51945	-0.45458
	-51.0304	25.5561	-0.67795			-49.3984	0.42794	-0.54612
	-50.9961	25.2869	-0.67856			-49.3634	0.4024	-0.58593
	-50.9614	25.6608	-0.69822			-49.3287	0.21017	-0.48598
	-50.9269	25.5652	-0.72733			-49.2944	0.42655	-0.58723
	-50.893	25.8171	-0.665			-49.261	0.19312	-0.48109
	-50.8587	25.7578	-0.6131			-49.2266	0.25766	-0.43856
	-50.8211	25.5217	-0.68212			-49.1893	0.38328	-0.53969
	-50.7837	25.294	-0.64094			-49.1524	0.00701	-0.57422
	-50.7497	25.4379	-0.72407			-49.1181	0.54246	-0.55226
	-50.715	25.4491	-0.69142			-49.0826	0.46718	-0.54057
	-50.6808	25.3123	-0.6203			-49.0484	0.48458	-0.64822
	-50.6474	25.5497	-0.68826			-49.0142	0.32723	-0.51484
	-50.6133	25.4576	-0.74548			-48.9818	0.18646	-0.49548
	-50.5795	25.4567	-0.5929			-48.9474	0.49057	-0.61822
	-50.5452	25.7249	-0.58955			-48.913	0.27047	-0.43284
	-50.511	25.3715	-0.76299			-48.8786	0.1975	-0.62702
	-50.477	25.7395	-0.60164			-48.8446	0.50502	-0.54954
	-50.4433	25.5275	-0.68739			-48.8107	0.18	-0.57498
	-50.4092	25.2925	-0.67483			-48.7772	0.55769	-0.61692
	-50.3766	25.3765	-0.76104			-48.7437	0.39163	-0.5099
	-50.3423	25.4648	-0.60323			-48.7099	0.33056	-0.56561
	-50.3078	25.5002	-0.54743			-48.6747	0.54006	-0.49976
	-50.273	25.9736	-0.66005			-48.6408	0.42598	-0.54352
	-50.2391	25.4746	-0.69241			-48.6066	0.39051	-0.52457
	-50.2047	25.4166	-0.68777			-48.5724	0.42104	-0.49193
	-50.1709	25.5713	-0.63207			-48.5381	0.22242	-0.49604
	-50.1369	25.5622	-0.69821			-48.5043	0.43486	-0.49323
	-50.1032	25.5737	-0.66227			-48.4709	0.52826	-0.57353
	-50.0686	25.4597	-0.7335			-48.436	0.28448	-0.51728
	-50.0347	25.3452	-0.66437			-48.402	0.42765	-0.61909
	-50.0018	25.6317	-0.69566			-48.3689	0.443	-0.46362
	-49.9668	25.6378	-0.61558			-48.335	0.45477	-0.58514
	-49.9324	25.6418	-0.68525			-48.3002	0.22227	-0.56143
	-49.895	25.4184	-0.63207			-48.2632	0.28707	-0.50866
	-49.8615	25.5794	-0.61799			-48.2293	0.59195	-0.44768
	-49.8271	25.6438	-0.67226			-48.1949	0.3186	-0.66402
	-49.7927	25.4541	-0.7358			-48.1608	0.22796	-0.59799
	-49.7554	25.6793	-0.68672			-48.1237	0.37418	-0.55322
	-49.7208	25.5522	-0.65625			-48.0886	0.43202	-0.50561
	-49.6861	25.8431	-0.71099			-48.0541	0.27924	-0.50401
	-49.652	25.6894	-0.65781			-48.0194	0.34301	-0.53638
	-49.6175	25.6935	-0.63888			-47.9859	0.0565	-0.58524
	-49.5839	25.2545	-0.57704			-47.951	0.23174	-0.4983
	-49.5504	25.5943	-0.71116			-47.918	0.45479	-0.47092
	-49.516	25.5211	-0.60599			-47.8842	0.25123	-0.51729
	-49.4822	25.466	-0.66244			-47.8495	0.41573	-0.58892
	-49.4487	25.713	-0.62083			-47.8169	0.24268	-0.42706
	-49.4141	25.8028	-0.68384			-47.7818	0.44021	-0.55506
	-49.3792	25.8216	-0.67103			-47.747	0.41542	-0.51328
	-49.3431	25.862	-0.63784			-47.7122	0.56482	-0.52992
	-49.3076	25.6715	-0.62331			-47.6757	0.44368	-0.61033
	-49.2733	25.4317	-0.61342			-47.6411	0.26602	-0.55366
	-49.2366	25.5974	-0.76346			-47.6042	0.41846	-0.53592
	-49.2002	25.4395	-0.69599			-47.5685	0.39292	-0.52826
	-49.1648	25.6832	-0.73298			-47.5329	0.30621	-0.53161
	-49.1291	25.5633	-0.67515			-47.4969	0.29945	-0.69198
	-49.0939	25.8224	-0.64808			-47.4622	0.5552	-0.59103
	-49.058	25.4089	-0.74124			-47.4261	0.14387	-0.52554
	-49.0226	25.4771	-0.62547			-47.3908	0.50905	-0.62257
	-48.9881	25.4841	-0.71863			-47.3558	0.19364	-0.60147
	-48.9537	25.6704	-0.64939			-47.3211	0.48479	-0.50164
	-48.9169	25.2313	-0.70703			-47.2842	0.60855	-0.5028
	-48.8807	25.4131	-0.67245			-47.2484	0.4085	-0.60598
	-48.845	25.5273	-0.65571			-47.2126	0.29862	-0.52019
	-48.8125	25.566	-0.71193			-47.1797	0.4815	-0.48767
	-48.7768	25.6901	-0.6801			-47.1444	0.25657	-0.57005
	-48.742	25.5206	-0.60703			-47.1106	0.33114	-0.57482
	-48.7083	25.7673	-0.59227			-47.0754	0.54555	-0.55382
	-48.6738	25.6057	-0.75975			-47.0417	0.40847	-0.55675
	-48.6396	25.8204	-0.61304			-47.008	0.14692	-0.5181
	-48.6055	25.6053	-0.64898			-46.9734	0.32326	-0.5012
	-48.5707	25.7307	-0.68488			-46.9385	0.50973	-0.55694
	-48.537	25.6119	-0.71431			-46.9049	0.64644	-0.44318
	-48.5054	25.6992	-0.68899			-46.8719	0.50073	-0.5619
	-48.4702	25.5424	-0.70024			-46.8377	0.44908	-0.56765
	-48.4348	25.4867	-0.71047			-46.8025	0.30767	-0.57259
	-48.3978	25.4819	-0.66919			-46.7657	0.48013	-0.51567
	-48.3614	25.3755	-0.73065			-46.7293	0.48822	-0.49409
	-48.3257	25.4	-0.77726			-46.6931	0.42378	-0.47833
	-48.2919	25.6214	-0.67893			-46.6596	0.39838	-0.53106
	-48.2577	25.57	-0.61612			-46.6256	0.24365	-0.45193
	-48.2232	25.7235	-0.66466			-46.5906	0.59742	-0.48777
	-48.1882	25.4964	-0.62274			-46.5558	0.69919	-0.55179
	-48.1535	25.8379	-0.64238			-46.521	0.48551	-0.54877
	-48.1157	25.3893	-0.7069			-46.4848	0.53603	-0.40705
	-48.0782	25.6632	-0.64735			-46.447	0.46441	-0.51634
	-48.0436	25.2194	-0.77669			-46.4108	0.57779	-0.52181
	-48.0094	25.7156	-0.64372			-46.377	0.5452	-0.52467
	-47.975	25.6078	-0.61229			-46.343	0.51363	-0.54209
	-47.9382	25.5435	-0.70274			-46.3061	0.36654	-0.41569
	-47.9002	25.4763	-0.64051			-46.2685	0.37554	-0.54641
	-47.8656	25.6781	-0.69901			-46.2334	0.5135	-0.62043
	-47.827	25.63	-0.81883			-46.1962	0.38471	-0.52833
	-47.7903	25.4664	-0.76364			-46.1576	0.44377	-0.54867
	-47.7558	25.5228	-0.73017			-46.1235	0.3114	-0.57377
	-47.7212	25.5636	-0.72912			-46.0886	0.63367	-0.48352
	-47.6867	25.3859	-0.72774			-46.0543	0.47183	-0.56959
	-47.6515	25.6168	-0.78235			-46.0197	0.49937	-0.51599
	-47.6178	25.8867	-0.71296			-45.9848	0.38701	-0.50993
	-47.5829	25.6706	-0.65676			-45.9505	0.49337	-0.53396
	-47.5447	25.684	-0.70566			-45.9139	0.28176	-0.43524
	-47.5085	25.5923	-0.68317			-45.8762	0.45556	-0.53066
	-47.4742	25.4939	-0.68208			-45.8416	0.45891	-0.54766
	-47.4403	25.5436	-0.75409			-45.8077	0.16725	-0.49304
	-47.4054	25.5727	-0.75315			-45.7734	0.47508	-0.54126
	-47.3663	25.8744	-0.71753			-45.7345	0.35324	-0.55177
	-47.3308	25.5042	-0.67466			-45.6985	0.27722	-0.49928
	-47.2969	25.5482	-0.66279			-45.664	0.58056	-0.47294
	-47.2625	25.6336	-0.67778			-45.63	0.41598	-0.58853
	-47.2295	25.7703	-0.69743			-45.5977	0.43188	-0.4686
	-47.1939	25.9015	-0.67719			-45.5622	0.37049	-0.60614
	-47.1586	25.487	-0.74647			-45.5265	0.47978	-0.52595
	-47.1215	25.6711	-0.84071			-45.4904	0.20607	-0.49409
	-47.0836	25.458	-0.66505			-45.4519	0.66813	-0.55273
	-47.0492	25.5742	-0.67011			-45.4174	0.63232	-0.52509
	-47.0148	25.6479	-0.68602			-45.382	0.35296	-0.55281
	-46.9809	25.5535	-0.72069			-45.3483	0.40949	-0.47341
	-46.9474	25.7859	-0.51944			-45.3145	0.6165	-0.48154
	-46.9135	25.6793	-0.64664			-45.2807	0.58289	-0.42872
	-46.8791	25.7029	-0.68071			-45.2466	0.71445	-0.65962
	-46.8443	25.7781	-0.68465			-45.2118	0.31497	-0.58228
	-46.8077	25.5694	-0.70744			-45.1763	0.31012	-0.48613
	-46.7712	25.4172	-0.60227			-45.1394	0.45763	-0.5433
	-46.7358	25.6767	-0.67584			-45.1028	0.71617	-0.4344
	-46.7009	25.6141	-0.6851			-45.0686	0.17624	-0.56678
	-46.6664	25.6033	-0.77604			-45.0344	0.53117	-0.46228
	-46.6322	25.6847	-0.79232			-44.9997	0.39814	-0.41127
	-46.598	25.5575	-0.64478			-44.9664	0.45279	-0.51972
	-46.5644	25.712	-0.65277			-44.9314	0.36244	-0.47734
	-46.5305	25.6556	-0.66227			-44.8976	0.44686	-0.49114
	-46.4968	25.7614	-0.69358			-44.8644	0.30071	-0.48939
	-46.4623	25.5248	-0.61598			-44.8304	0.60305	-0.54289
	-46.4282	25.8335	-0.71671			-44.7954	0.3498	-0.56093
	-46.3943	25.5293	-0.64067			-44.7619	0.52241	-0.53627
	-46.3607	25.805	-0.68545			-44.7282	0.51844	-0.48266
	-46.3266	25.5878	-0.72301			-44.694	0.54944	-0.50324
	-46.2925	25.4431	-0.65425			-44.6602	0.6948	-0.47443
	-46.2578	25.7625	-0.69964			-44.6256	0.43168	-0.59594
	-46.2236	25.7731	-0.77453			-44.5913	0.39618	-0.48394
	-46.1865	25.5428	-0.72803			-44.5554	0.56566	-0.51817
	-46.1487	25.6895	-0.7224			-44.5162	0.58587	-0.58896
	-46.1137	25.334	-0.75555			-44.4818	0.37138	-0.57306
	-46.0791	25.6954	-0.74606			-44.4467	0.69039	-0.56095
	-46.0447	25.5314	-0.76267			-44.4121	0.58722	-0.68497
	-46.0105	25.6579	-0.78867			-44.3779	0.36294	-0.6433
	-45.9767	25.2396	-0.76124			-44.3442	0.41518	-0.62249
	-45.9424	25.4831	-0.7134			-44.31	0.30133	-0.61783
	-45.9065	25.343	-0.80207			-44.2744	0.60256	-0.69029
	-45.8703	25.3734	-0.76358			-44.238	0.27528	-0.5279
	-45.8364	25.574	-0.73971			-44.2045	0.48817	-0.47874
	-45.8002	25.9886	-0.65151			-44.1677	0.58978	-0.67426
	-45.7659	25.6165	-0.79014			-44.1334	0.62533	-0.59716
	-45.7313	25.7233	-0.76205			-44.0991	0.52061	-0.52908
	-45.6974	25.4506	-0.80282			-44.0649	0.5519	-0.57743
	-45.6637	25.8365	-0.76557			-44.031	0.43487	-0.45758
	-45.6287	25.5474	-0.75533			-43.9972	0.69485	-0.51455
	-45.595	25.6321	-0.62875			-43.9626	0.25423	-0.48748
	-45.5597	25.4258	-0.67474			-43.928	0.39316	-0.56652
	-45.5247	25.7219	-0.75731			-43.8924	0.49635	-0.5148
	-45.4866	25.6203	-0.79336			-43.8547	0.65636	-0.62696
	-45.4518	25.4815	-0.68147			-43.8197	0.47652	-0.58445
	-45.4165	25.6152	-0.72603			-43.7845	0.57689	-0.49607
	-45.3826	25.5794	-0.75084			-43.7504	0.40753	-0.50554
	-45.3476	25.3291	-0.81683			-43.7153	0.52608	-0.48763
	-45.309	25.4836	-0.75246			-43.6781	0.4151	-0.62936
	-45.273	25.6347	-0.69195			-43.6407	0.56594	-0.46712
	-45.2385	25.445	-0.67852			-43.6062	0.57884	-0.54978
	-45.204	25.5388	-0.59845			-43.5716	0.35631	-0.60883
	-45.1688	25.6906	-0.65106			-43.5368	0.33774	-0.51463
	-45.1351	25.6772	-0.70021			-43.5023	0.49597	-0.47349
	-45.1003	25.6299	-0.77289			-43.468	0.41207	-0.64848
	-45.0641	25.7207	-0.80056			-43.4335	0.44386	-0.68405
	-45.029	25.6768	-0.71173			-43.3972	0.40158	-0.60196
	-44.9939	25.6782	-0.72917			-43.3614	0.65979	-0.58797
	-44.9568	25.7332	-0.73074			-43.3244	0.67565	-0.47137
	-44.9219	25.7547	-0.70787			-43.2897	0.50531	-0.52078
	-44.8859	25.6271	-0.6585			-43.2535	0.54179	-0.43808
	-44.8491	25.7321	-0.73368			-43.2174	0.5151	-0.50308
	-44.8129	25.2882	-0.59013			-43.1809	0.51487	-0.55866
	-44.779	25.6614	-0.64682			-43.1464	0.59081	-0.55175
	-44.7455	25.5406	-0.64499			-43.1127	0.78873	-0.52066
	-44.7124	25.6787	-0.7115			-43.0799	0.29257	-0.61335
	-44.6778	25.5523	-0.67188			-43.0456	0.64529	-0.50125
	-44.6429	25.7865	-0.71713			-43.0105	0.35277	-0.51841
	-44.6096	25.7308	-0.76504			-42.9771	0.5984	-0.47441
	-44.575	25.6467	-0.71788			-42.9426	0.43195	-0.55654
	-44.5405	25.711	-0.72996			-42.9089	0.38595	-0.51227
	-44.5056	25.4519	-0.79158			-42.8739	0.45254	-0.6929
	-44.4715	25.8557	-0.71205			-42.8393	0.37655	-0.56865
	-44.4362	25.3564	-0.60981			-42.8044	0.50772	-0.5917
	-44.3995	25.8038	-0.75776			-42.7676	0.46309	-0.52826
	-44.3618	25.7752	-0.72508			-42.7301	0.51396	-0.63409
	-44.3271	25.5953	-0.71316			-42.695	0.50269	-0.48323
	-44.2933	25.473	-0.69193			-42.6608	0.63093	-0.55657
	-44.2559	25.8215	-0.74611			-42.6248	0.60653	-0.54292
	-44.2198	25.6323	-0.58648			-42.5885	0.51317	-0.50307
	-44.1845	25.6167	-0.59087			-42.5526	0.47485	-0.48176
	-44.1507	25.6669	-0.74146			-42.5179	0.64922	-0.62739
	-44.1155	25.7705	-0.75757			-42.4829	0.58585	-0.4678
	-44.0817	25.5055	-0.7819			-42.4496	0.79474	-0.48989
	-44.0478	25.5769	-0.71648			-42.4148	0.55858	-0.56641
	-44.0133	25.7714	-0.68332			-42.3811	0.63366	-0.60742
	-43.9787	25.8111	-0.71419			-42.3468	0.63781	-0.46929
	-43.9438	25.6696	-0.72553			-42.3115	0.32366	-0.53242
	-43.9098	25.5804	-0.76379			-42.2773	0.53724	-0.59161
	-43.8749	25.883	-0.68843			-42.2433	0.67865	-0.4758
	-43.837	25.4175	-0.71223			-42.2052	0.4637	-0.46899
	-43.801	25.8624	-0.76478			-42.1689	0.50664	-0.50988
	-43.7664	25.6742	-0.67559			-42.1345	0.46743	-0.55635
	-43.7286	25.3438	-0.81152			-42.0973	0.47658	-0.58294
	-43.6925	25.6486	-0.66213			-42.0615	0.59085	-0.6376
	-43.6572	25.5838	-0.6996			-42.0251	0.46512	-0.51639
	-43.6233	25.8833	-0.67458			-41.9905	0.39497	-0.48925
	-43.5886	25.8229	-0.84136			-41.9569	0.55495	-0.51022
	-43.554	25.4796	-0.78928			-41.9215	0.60749	-0.49045
	-43.5203	25.5587	-0.60196			-41.8883	0.51877	-0.61579
	-43.4859	25.5698	-0.77404			-41.8536	0.72601	-0.54022
	-43.4518	25.5432	-0.64347			-41.8193	0.40212	-0.52002
	-43.418	25.5691	-0.68551			-41.7858	0.39343	-0.58862
	-43.3832	25.4309	-0.70042			-41.7507	0.25894	-0.57807
	-43.3481	25.5494	-0.74698			-41.716	0.58562	-0.46509
	-43.3144	25.7555	-0.63887			-41.6816	0.34473	-0.56933
	-43.2761	25.5856	-0.74169			-41.644	0.57685	-0.48262
	-43.2397	25.5377	-0.63079			-41.6076	0.59628	-0.52956
	-43.2055	25.678	-0.70725			-41.5725	0.56157	-0.56028
	-43.1715	25.685	-0.63506			-41.5391	0.69782	-0.51906
	-43.1386	25.973	-0.76617			-41.5055	0.22151	-0.5562
	-43.1041	25.5573	-0.85166			-41.4719	0.54275	-0.54548
	-43.0697	25.5931	-0.77556			-41.437	0.46272	-0.48602
	-43.0354	25.723	-0.58678			-41.4027	0.5294	-0.50033
	-43.0007	25.5165	-0.5935			-41.3683	0.3718	-0.53886
	-42.9668	25.5077	-0.70981			-41.334	0.52701	-0.5719
	-42.9329	25.6665	-0.7194			-41.3011	0.67189	-0.56244
	-42.8984	25.4067	-0.65434			-41.2659	0.67569	-0.50896
	-42.8638	25.6701	-0.74439			-41.2313	0.63303	-0.56584
	-42.8308	25.6911	-0.6789			-41.1981	0.50387	-0.53265
	-42.797	25.576	-0.75098			-41.1645	0.49886	-0.56406
	-42.7629	25.4349	-0.67123			-41.1302	0.33594	-0.57407
	-42.7278	25.5873	-0.70782			-41.0958	0.43605	-0.56205
	-42.691	25.6313	-0.74158			-41.0587	0.51489	-0.57837
	-42.6546	25.4406	-0.68622			-41.0237	0.35568	-0.53495
	-42.6194	25.8156	-0.6868			-40.9871	0.36407	-0.53852
	-42.5854	25.4415	-0.71673			-40.9534	0.57868	-0.49156
	-42.5515	25.7468	-0.70329			-40.9195	0.34315	-0.48592
	-42.5167	25.6096	-0.67998			-40.8848	0.41765	-0.47033
	-42.4825	25.5174	-0.77128			-40.85	0.4473	-0.40481
	-42.448	25.6854	-0.70116			-40.8154	0.54475	-0.56323
	-42.4148	25.7434	-0.78472			-40.7819	0.50058	-0.51612
	-42.3798	25.7766	-0.76084			-40.748	0.47653	-0.62298
	-42.3459	25.7596	-0.70275			-40.7135	0.4478	-0.48498
	-42.3122	26.0022	-0.79713			-40.6795	0.55028	-0.64041
	-42.2785	25.9752	-0.73645			-40.6458	0.40028	-0.44294
	-42.2444	25.6068	-0.64299			-40.6116	0.55295	-0.59018
	-42.2089	25.6397	-0.71347			-40.5763	0.72463	-0.59649
	-42.1696	25.6479	-0.73764			-40.5385	0.55706	-0.50997
	-42.1342	25.6288	-0.73013			-40.5017	0.66068	-0.5734
	-42.1001	25.6111	-0.75804			-40.4677	0.63781	-0.60864
	-42.0663	25.3793	-0.73647			-40.4339	0.32199	-0.59687
	-42.0322	25.6193	-0.66937			-40.3998	0.62734	-0.61642
	-41.9977	25.7466	-0.60777			-40.3654	0.33454	-0.56742
	-41.9638	25.6806	-0.72355			-40.3314	0.5572	-0.58943
	-41.929	25.7302	-0.71412			-40.2967	0.44556	-0.65195
	-41.8954	25.5816	-0.67054			-40.2628	0.55257	-0.47365
	-41.8602	25.8352	-0.70357			-40.2292	0.57007	-0.48827
	-41.8258	25.5663	-0.72788			-40.1935	0.22704	-0.55082
	-41.7885	25.4103	-0.78271			-40.1575	0.21591	-0.55179
	-41.7519	25.6866	-0.72886			-40.1202	0.60319	-0.53104
	-41.7167	25.8366	-0.73464			-40.0849	0.52635	-0.61185
	-41.6828	25.8656	-0.74945			-40.0503	0.50308	-0.51951
	-41.6495	25.6997	-0.72852			-40.0168	0.21292	-0.52456
	-41.615	25.7008	-0.73108			-39.9828	0.6482	-0.50008
	-41.5816	25.5272	-0.61478			-39.9494	0.4384	-0.44929
	-41.5474	26.0061	-0.75792			-39.915	0.42672	-0.55387
	-41.5138	25.8213	-0.63005			-39.8813	0.37517	-0.57916
	-41.4794	25.6333	-0.66223			-39.8467	0.75946	-0.56604
	-41.4445	25.5562	-0.70418			-39.8121	0.62784	-0.50592
	-41.4096	25.6705	-0.71781			-39.7774	0.49493	-0.49402
	-41.3761	25.8247	-0.69311			-39.7442	0.80511	-0.5704
	-41.3401	25.7281	-0.77905			-39.7077	0.46176	-0.53705
	-41.3072	25.8012	-0.71316			-39.6741	0.54745	-0.59345
	-41.2739	25.7508	-0.72609			-39.6414	0.46582	-0.58752
	-41.2396	25.9131	-0.73254			-39.6072	0.61227	-0.45557
	-41.2049	25.8709	-0.7395			-39.5726	0.86174	-0.53472
	-41.1682	25.5472	-0.7053			-39.5363	0.4118	-0.60033
	-41.1335	25.8748	-0.731			-39.5016	0.66066	-0.47864
	-41.0986	25.4224	-0.64432			-39.4665	0.64357	-0.42852
	-41.0629	25.6488	-0.76777			-39.4303	0.48104	-0.54707
	-41.0282	25.8107	-0.77491			-39.3958	0.46868	-0.54097
	-40.9941	25.8646	-0.715			-39.362	0.55601	-0.5781
	-40.9607	25.9148	-0.7601			-39.3285	0.49774	-0.63371
	-40.9271	25.8712	-0.67923			-39.295	0.36873	-0.57342
	-40.8921	25.9101	-0.73399			-39.2598	0.44426	-0.62087
	-40.8575	25.5481	-0.72253			-39.2252	0.58433	-0.53687
	-40.8242	25.507	-0.81838			-39.1911	0.38146	-0.50529
	-40.7896	25.7407	-0.76001			-39.1571	0.60981	-0.60563
	-40.7539	25.6178	-0.71229			-39.1219	0.58503	-0.60451
	-40.7164	25.7056	-0.7971			-39.0849	0.61047	-0.58808
	-40.682	25.5638	-0.77186			-39.0502	0.73261	-0.60078
	-40.6467	25.886	-0.76793			-39.0135	0.28449	-0.56882
	-40.6114	25.8464	-0.77237			-38.9792	0.46812	-0.51176
	-40.5783	25.7034	-0.71011			-38.9459	0.4224	-0.60451
	-40.5429	25.7664	-0.64155			-38.9111	0.3299	-0.39509
	-40.5065	25.5918	-0.61373			-38.8745	0.70146	-0.58755
	-40.471	25.7262	-0.74257			-38.8388	0.51189	-0.434
	-40.4333	25.7192	-0.79217			-38.8012	0.57187	-0.49838
	-40.3985	25.797	-0.76675			-38.7662	0.51893	-0.75062
	-40.3646	25.7078	-0.716			-38.7318	0.62444	-0.45227
	-40.3307	25.7646	-0.73557			-38.6977	0.62098	-0.56356
	-40.2956	25.5842	-0.70298			-38.6628	0.73428	-0.51733
	-40.262	25.69	-0.81909			-38.629	0.74504	-0.53083
	-40.2274	25.8073	-0.77818			-38.595	0.37362	-0.58357
	-40.194	25.6584	-0.86486			-38.5613	0.49449	-0.49145
	-40.1612	25.5858	-0.7418			-38.5284	0.48306	-0.6134
	-40.1267	25.938	-0.85201			-38.4952	0.69131	-0.4749
	-40.0934	25.8225	-0.71586			-38.4604	0.53614	-0.55359
	-40.0583	25.7373	-0.66922			-38.4261	0.50308	-0.52378
	-40.0237	25.8529	-0.71783			-38.3912	0.23079	-0.5155
	-39.9866	25.8736	-0.82829			-38.3552	0.30035	-0.53292
	-39.9514	25.7536	-0.72313			-38.3195	0.35876	-0.52103
	-39.916	25.8271	-0.68939			-38.2836	0.56126	-0.59276
	-39.8801	25.8677	-0.77843			-38.2484	0.44125	-0.64465
	-39.8459	25.9721	-0.67866			-38.213	0.54584	-0.71045
	-39.8112	25.7823	-0.7969			-38.1787	0.62634	-0.52836
	-39.7774	25.7702	-0.74447			-38.145	0.295	-0.57661
	-39.7432	25.7655	-0.71083			-38.1112	0.40936	-0.48689
	-39.7101	25.7632	-0.75264			-38.0778	0.53033	-0.50662
	-39.6754	25.7301	-0.67722			-38.043	0.88767	-0.56314
	-39.6407	25.7689	-0.86422			-38.0088	0.22536	-0.52648
	-39.6033	25.7799	-0.70797			-37.9713	0.45754	-0.55643
	-39.5672	25.6739	-0.77628			-37.9353	0.18867	-0.51838
	-39.5314	25.6397	-0.68414			-37.8995	0.51866	-0.56977
	-39.4977	25.7205	-0.72212			-37.8654	0.45943	-0.53917
	-39.4625	25.5768	-0.70802			-37.8301	0.71057	-0.61963
	-39.425	25.9	-0.70059			-37.7929	0.3791	-0.63443
	-39.3883	25.9068	-0.78607			-37.7566	0.86598	-0.56593
	-39.3527	25.6977	-0.77368			-37.7207	0.70962	-0.55808
	-39.3187	25.8179	-0.74555			-37.6865	0.52462	-0.52696
	-39.2838	25.7051	-0.83297			-37.6516	0.47661	-0.62823
	-39.2491	25.8609	-0.71115			-37.6162	0.4938	-0.5206
	-39.2157	25.5323	-0.6597			-37.5828	0.67248	-0.53774
	-39.1824	25.6804	-0.73478			-37.5501	0.57522	-0.44123
	-39.1486	25.7829	-0.71259			-37.5159	0.54688	-0.46486
	-39.1134	26.0969	-0.73107			-37.4813	0.59759	-0.55587
	-39.0772	25.7691	-0.64262			-37.4464	0.57409	-0.48289
	-39.0412	25.7227	-0.73168			-37.4092	0.64105	-0.49088
	-39.005	25.6729	-0.72434			-37.3724	0.8324	-0.58877
	-38.9702	25.8219	-0.74513			-37.3377	0.1873	-0.55364
	-38.9367	25.732	-0.74824			-37.3041	0.39989	-0.54662
	-38.9024	25.8675	-0.78658			-37.2708	0.58652	-0.62686
	-38.8671	25.9873	-0.73663			-37.2348	0.36666	-0.47355
	-38.8337	25.7223	-0.6873			-37.2012	0.67777	-0.55858
	-38.7993	25.8662	-0.84343			-37.1672	0.72624	-0.51216
	-38.7649	25.8426	-0.76761			-37.1323	0.58794	-0.62403
	-38.7313	25.9104	-0.78777			-37.0988	0.31092	-0.56407
	-38.6966	25.6433	-0.78871			-37.064	0.54647	-0.59562
	-38.6628	26.0557	-0.77493			-37.0303	0.59025	-0.66229
	-38.6292	25.6266	-0.64219			-36.9964	0.47019	-0.56812
	-38.5947	25.8939	-0.7445			-36.9626	0.52992	-0.61453
	-38.5622	25.822	-0.72249			-36.9291	0.37325	-0.56498
	-38.5279	25.6267	-0.75164			-36.8953	0.61063	-0.54732
	-38.4948	25.5624	-0.72068			-36.8611	0.56507	-0.58129
	-38.4618	25.7896	-0.67275			-36.83	0.55554	-0.62006
	-38.4261	25.5247	-0.69957			-36.794	0.37769	-0.61586
	-38.3922	25.8839	-0.80596			-36.7597	0.91377	-0.57277
	-38.3581	25.6704	-0.72012			-36.7256	0.72115	-0.67521
	-38.3238	25.7587	-0.83366			-36.6915	0.32469	-0.55911
	-38.2895	25.9481	-0.83873			-36.6569	0.42608	-0.54407
	-38.2551	25.8331	-0.80274			-36.6228	0.54182	-0.5886
	-38.2208	25.9274	-0.78449			-36.5889	0.53145	-0.54316
	-38.1864	25.9618	-0.80375			-36.5541	0.64754	-0.66398
	-38.1515	25.605	-0.75264			-36.519	0.5748	-0.66694
	-38.1137	25.9105	-0.79154			-36.4823	0.6912	-0.54427
	-38.0771	25.8122	-0.85242			-36.4461	0.49733	-0.55517
	-38.0427	25.6253	-0.63231			-36.4107	0.50797	-0.58806
	-38.0094	26.0063	-0.72874			-36.377	0.65795	-0.63935
	-37.9748	25.5355	-0.71401			-36.3425	0.44958	-0.6546
	-37.9411	25.8349	-0.71328			-36.3088	0.74976	-0.57607
	-37.9063	25.8893	-0.71485			-36.2741	0.37278	-0.57584
	-37.8718	25.896	-0.71263			-36.2395	0.76202	-0.47769
	-37.8342	25.8381	-0.69217			-36.2032	0.61188	-0.45929
	-37.7975	25.6079	-0.73194			-36.1652	0.64006	-0.51285
	-37.7622	25.7584	-0.75554			-36.1298	0.61519	-0.66963
	-37.728	25.8828	-0.77338			-36.095	0.60184	-0.54161
	-37.6938	25.7926	-0.72503			-36.061	0.6248	-0.54039
	-37.66	25.7081	-0.80665			-36.0273	0.45883	-0.45975
	-37.6259	25.7863	-0.74224			-35.9933	0.61783	-0.57432
	-37.5918	26.0029	-0.74114			-35.9591	0.71492	-0.5641
	-37.558	25.8702	-0.79231			-35.9255	0.58302	-0.54402
	-37.524	25.6347	-0.69262			-35.8914	0.6556	-0.48969
	-37.4903	25.786	-0.68963			-35.8583	0.5669	-0.5165
	-37.4555	25.7911	-0.77559			-35.8231	0.74787	-0.53626
	-37.418	25.5469	-0.77781			-35.7859	0.59089	-0.4459
	-37.3813	25.6688	-0.68661			-35.7491	0.61981	-0.54653
	-37.3456	25.7855	-0.71436			-35.7135	0.68123	-0.62102
	-37.3115	25.5693	-0.72978			-35.6792	0.47047	-0.53553
	-37.2764	25.7857	-0.71067			-35.6441	0.4784	-0.45143
	-37.242	25.7683	-0.79328			-35.6098	0.55778	-0.5523
	-37.208	25.7928	-0.86289			-35.5756	0.70741	-0.57467
	-37.1736	25.6802	-0.62228			-35.5412	0.5338	-0.53134
	-37.1398	25.8869	-0.74863			-35.5074	0.6814	-0.62738
	-37.1023	25.8899	-0.86061			-35.4714	0.43107	-0.47128
	-37.0644	25.9006	-0.84301			-35.4327	0.83496	-0.50145
	-37.0307	25.9568	-0.79052			-35.3982	0.5607	-0.57869
	-36.9967	25.8514	-0.70864			-35.3642	0.54559	-0.56457
	-36.9636	25.8978	-0.71495			-35.3315	0.73037	-0.55972
	-36.9288	25.7112	-0.73391			-35.2964	0.89716	-0.56211
	-36.8951	26.0011	-0.78926			-35.2632	0.72808	-0.60956
	-36.8613	25.696	-0.69252			-35.2292	0.60668	-0.51897
	-36.8276	26.0108	-0.80734			-35.1949	0.5704	-0.49894
	-36.7932	25.8903	-0.75958			-35.1602	0.62986	-0.54492
	-36.7582	25.8758	-0.79247			-35.1257	0.81103	-0.53464
	-36.723	25.986	-0.82644			-35.0909	0.65399	-0.64966
	-36.6866	25.7234	-0.81852			-35.0561	0.40034	-0.52945
	-36.6486	25.8264	-0.69829			-35.0165	0.69263	-0.54376
	-36.6132	25.9022	-0.85969			-34.9808	0.55016	-0.53813
	-36.5799	25.6519	-0.67107			-34.9466	0.67589	-0.54021
	-36.5453	25.7061	-0.76539			-34.9126	0.465	-0.4165
	-36.5104	25.7456	-0.63845			-34.8784	0.77867	-0.54689
	-36.4726	26.0159	-0.78311			-34.8406	0.8512	-0.4744
	-36.4363	25.6996	-0.79103			-34.804	0.68077	-0.48434
	-36.4023	26.1164	-0.76345			-34.7694	0.87668	-0.58585
	-36.3687	25.7129	-0.80386			-34.736	0.78861	-0.55355
	-36.334	25.9148	-0.77491			-34.7017	0.71702	-0.57176
	-36.299	25.7694	-0.76069			-34.6667	0.31784	-0.44632
	-36.2648	25.8968	-0.75571			-34.6325	0.84456	-0.5651
	-36.2306	25.9652	-0.82625			-34.5985	0.72808	-0.41108
	-36.1972	25.7112	-0.82621			-34.5647	0.82045	-0.51032
	-36.1623	25.7724	-0.72613			-34.5305	0.72879	-0.5472
	-36.127	25.8128	-0.8591			-34.4947	0.78348	-0.59531
	-36.0905	25.7472	-0.73838			-34.4589	0.47723	-0.42763
	-36.0555	25.797	-0.73468			-34.423	0.50652	-0.50333
	-36.0188	25.8067	-0.74931			-34.3878	0.71878	-0.5049
	-35.9842	25.7001	-0.70127			-34.3518	0.54676	-0.58408
	-35.9501	25.9442	-0.77768			-34.3183	0.69277	-0.63877
	-35.9156	25.8499	-0.73463			-34.2831	0.41754	-0.59467
	-35.88	25.7447	-0.82981			-34.2481	0.90194	-0.5318
	-35.8435	25.889	-0.77369			-34.2116	0.86734	-0.59424
	-35.8065	25.952	-0.78297			-34.1747	0.67903	-0.62314
	-35.7722	26.068	-0.74433			-34.1399	0.56771	-0.62197
	-35.7375	25.9675	-0.71252			-34.1051	0.56678	-0.57099
	-35.7027	25.8117	-0.82292			-34.0704	0.60333	-0.63639
	-35.6652	25.7949	-0.7106			-34.0331	0.66202	-0.56277
	-35.6297	25.9306	-0.84832			-33.9977	0.30686	-0.60298
	-35.5952	25.7635	-0.70539			-33.9631	0.89914	-0.60475
	-35.5597	26.241	-0.73549			-33.9277	0.92603	-0.51392
	-35.5241	25.8676	-0.81881			-33.8919	0.65362	-0.54192
	-35.4868	26.0425	-0.73048			-33.8548	0.50464	-0.63994
	-35.4517	25.7848	-0.83287			-33.8199	0.50864	-0.46012
	-35.4156	26.0631	-0.75604			-33.7833	0.68191	-0.63542
	-35.3808	25.8629	-0.76557			-33.7486	0.74315	-0.55392
	-35.3445	25.8263	-0.81169			-33.7136	0.59525	-0.61111
	-35.3076	25.9821	-0.73277			-33.6758	0.64007	-0.58598
	-35.2706	25.8027	-0.73986			-33.639	0.91712	-0.58242
	-35.2364	26.1197	-0.76069			-33.6041	0.6149	-0.60329
	-35.2024	25.7283	-0.71295			-33.57	0.55801	-0.54155
	-35.1681	26.1368	-0.82322			-33.5358	0.31783	-0.56274
	-35.134	25.8536	-0.72614			-33.5013	0.97809	-0.48582
	-35.0992	26.0337	-0.79103			-33.4676	0.76029	-0.61687
	-35.0653	25.9457	-0.81238			-33.433	0.59362	-0.57709
	-35.0318	25.6786	-0.71333			-33.3991	0.51855	-0.67693
	-34.9974	25.9668	-0.70745			-33.3647	0.68638	-0.62347
	-34.9624	25.8691	-0.69842			-33.3304	0.78361	-0.52063
	-34.9257	26.1745	-0.86605			-33.2938	0.45859	-0.72428
	-34.8893	25.9837	-0.76048			-33.2574	0.6559	-0.58342
	-34.8533	25.9244	-0.81064			-33.2205	0.82914	-0.63238
	-34.8168	25.9442	-0.77871			-33.1849	0.64825	-0.56661
	-34.7801	25.7632	-0.78895			-33.1482	0.59972	-0.51452
	-34.7447	26.0388	-0.87205			-33.1126	0.61074	-0.45357
	-34.7085	25.9437	-0.85104			-33.0764	0.92412	-0.57457
	-34.6742	25.6709	-0.7371			-33.0421	0.64687	-0.47354
	-34.6395	25.8047	-0.73871			-33.0071	0.64597	-0.64427
	-34.605	25.6616	-0.79891			-32.9724	0.63291	-0.56243
	-34.5675	25.9034	-0.7672			-32.9358	0.68767	-0.62452
	-34.5311	25.9672	-0.76574			-32.8989	0.5236	-0.66447
	-34.4975	26.0348	-0.72818			-32.8632	0.68805	-0.56692
	-34.4624	25.9848	-0.80651			-32.8307	0.58805	-0.58724
	-34.4297	25.891	-0.78539			-32.7981	0.79466	-0.62878
	-34.3959	25.8807	-0.69465			-32.7645	0.53021	-0.60937
	-34.3609	26.021	-0.81337			-32.7289	0.70586	-0.66865
	-34.3264	25.9982	-0.87342			-32.6937	0.86577	-0.67058
	-34.2913	25.8925	-0.81126			-32.6593	0.81419	-0.57116
	-34.2529	26.0012	-0.77924			-32.6219	0.68384	-0.56848
	-34.2162	25.821	-0.78333			-32.5837	0.44936	-0.60077
	-34.1814	26.028	-0.71182			-32.5495	0.8589	-0.69763
	-34.1473	25.7631	-0.78975			-32.5148	0.68286	-0.57749
	-34.1131	25.8817	-0.81927			-32.4809	0.81386	-0.53152
	-34.0791	25.8815	-0.84753			-32.447	0.61896	-0.52461
	-34.0453	26.0316	-0.8048			-32.4123	0.72223	-0.44963
	-34.0105	26.113	-0.79284			-32.3778	0.86714	-0.6171
	-33.976	25.8718	-0.78203			-32.344	0.55464	-0.56366
	-33.9401	26.0413	-0.93725			-32.3078	0.59597	-0.61978
	-33.9048	25.8101	-0.81172			-32.2728	0.77988	-0.70667
	-33.867	25.9759	-0.80238			-32.2361	0.72721	-0.6346
	-33.8332	26.0588	-0.73377			-32.2007	0.62097	-0.56689
	-33.7986	26.0323	-0.74777			-32.1665	0.63397	-0.60368
	-33.7655	25.9421	-0.85091			-32.1331	0.7383	-0.56596
	-33.7314	25.9902	-0.71674			-32.0987	0.61885	-0.47324
	-33.6967	26.0149	-0.85774			-32.0649	0.79677	-0.51219
	-33.6624	26.0512	-0.83317			-32.0295	0.82211	-0.55861
	-33.6272	25.7907	-0.75142			-31.9949	0.65022	-0.60337
	-33.5895	25.9269	-0.81196			-31.9575	0.62799	-0.50037
	-33.5525	25.7361	-0.88124			-31.9208	0.66297	-0.5909
	-33.5169	26.0251	-0.73434			-31.8845	0.61952	-0.59149
	-33.4821	25.9816	-0.74544			-31.8495	0.49819	-0.49015
	-33.4423	26.0064	-0.82563			-31.8118	0.64354	-0.6225
	-33.4076	25.805	-0.91835			-31.7751	0.75987	-0.54933
	-33.3736	26.0527	-0.79867			-31.7411	0.504	-0.62082
	-33.3399	26.0597	-0.68925			-31.7075	0.71761	-0.58237
	-33.3053	25.9869	-0.78645			-31.6726	0.58039	-0.56069
	-33.2668	25.9705	-0.75926			-31.6356	0.63972	-0.5829
	-33.2301	25.8806	-0.84332			-31.598	0.8191	-0.51414
	-33.1957	25.9785	-0.78674			-31.5633	0.77693	-0.53349
	-33.1605	26.0819	-0.69773			-31.5277	0.45726	-0.56427
	-33.1265	26.0544	-0.67494			-31.4938	0.57555	-0.59797
	-33.0894	25.7569	-0.75326			-31.4573	0.66285	-0.58706
	-33.0515	26.0541	-0.78094			-31.4209	0.77604	-0.54437
	-33.0156	25.9011	-0.69055			-31.3833	0.6497	-0.60859
	-32.9808	25.8835	-0.78529			-31.3487	0.75035	-0.49925
	-32.9433	25.9639	-0.69633			-31.3125	0.66062	-0.49751
	-32.9056	26.1229	-0.72006			-31.274	0.53973	-0.68362
	-32.8706	25.9315	-0.78565			-31.2383	0.72523	-0.59544
	-32.8311	26.1297	-0.70806			-31.1999	0.7577	-0.56612
	-32.7957	26.0882	-0.90272			-31.1632	0.6703	-0.63509
	-32.7614	25.9857	-0.66588			-31.1294	1.05366	-0.5501
	-32.7276	26.0059	-0.77034			-31.0951	0.40974	-0.57533
	-32.6929	25.9975	-0.80784			-31.0608	0.7497	-0.69802
	-32.6593	25.9544	-0.73789			-31.027	0.51347	-0.49023
	-32.6249	26.1093	-0.77738			-30.9924	0.57682	-0.59949
	-32.59	26.0883	-0.85197			-30.9577	0.75464	-0.52943
	-32.552	26.0852	-0.72983			-30.9203	0.85218	-0.62726
	-32.5153	26.0585	-0.80384			-30.8834	0.95068	-0.66193
	-32.4799	25.8874	-0.81249			-30.8476	0.80858	-0.5213
	-32.4455	25.881	-0.73901			-30.8131	0.66873	-0.62777
	-32.4116	26.0603	-0.81391			-30.7804	0.52959	-0.55721
	-32.3768	25.9594	-0.77522			-30.7445	0.48497	-0.55662
	-32.3391	25.828	-0.80861			-30.708	0.56313	-0.58557
	-32.3025	25.6529	-0.79232			-30.67	0.55937	-0.57498
	-32.2674	25.9597	-0.78759			-30.6349	0.64017	-0.62485
	-32.2304	25.8909	-0.71407			-30.5982	0.74486	-0.65684
	-32.1932	26.1619	-0.84256			-30.5616	0.6637	-0.56146
	-32.1573	26.1198	-0.78393			-30.5248	0.74581	-0.66007
	-32.1219	25.8122	-0.73327			-30.4898	0.49834	-0.58405
	-32.0844	26.049	-0.6926			-30.4536	0.52957	-0.55598
	-32.0473	26.0036	-0.7391			-30.4155	0.79127	-0.52098
	-32.012	26.2579	-0.76081			-30.3792	0.73373	-0.57957
	-31.9776	26.0089	-0.72868			-30.3453	0.28442	-0.52996
	-31.9432	25.9755	-0.81453			-30.3108	0.77847	-0.54233
	-31.9069	25.8275	-0.8399			-30.2745	0.66461	-0.62326
	-31.8693	26.1399	-0.7261			-30.2382	0.65171	-0.52949
	-31.8335	25.8049	-0.80986			-30.201	0.7837	-0.59197
	-31.7955	25.9005	-0.7921			-30.1648	0.74317	-0.66402
	-31.7583	25.7702	-0.81626			-30.1273	0.80552	-0.52083
	-31.7231	25.972	-0.75781			-30.0912	0.6648	-0.51959
	-31.6857	26.0125	-0.74071			-30.0538	0.64226	-0.54973
	-31.6502	25.8457	-0.86274			-30.0193	0.69904	-0.5273
	-31.6138	25.9348	-0.82155			-29.9812	0.67431	-0.55245
	-31.5796	25.9687	-0.7444			-29.9469	0.93766	-0.60879
	-31.545	25.7651	-0.74918			-29.9127	0.64466	-0.53804
	-31.5109	25.9915	-0.76356			-29.8785	0.67005	-0.59952
	-31.477	25.878	-0.79593			-29.8448	0.93144	-0.64262
	-31.4421	25.9876	-0.83813			-29.8105	0.92023	-0.47585
	-31.4079	26.1761	-0.71356			-29.7753	0.46539	-0.56734
	-31.3738	25.8411	-0.74486			-29.7417	0.7389	-0.55831
	-31.3374	26.0031	-0.80665			-29.7069	0.38302	-0.65781
	-31.3026	26.044	-0.79041			-29.6706	0.87759	-0.53029
	-31.2662	26.0255	-0.75225			-29.6341	0.89973	-0.54671
	-31.231	25.8445	-0.75489			-29.5986	0.64941	-0.54332
	-31.1971	25.8969	-0.78715			-29.5644	0.63127	-0.61801
	-31.1619	25.9503	-0.8059			-29.5299	0.52894	-0.58218
	-31.127	25.8398	-0.78781			-29.4949	0.83389	-0.56483
	-31.0896	25.9151	-0.68143			-29.4579	0.59313	-0.55373
	-31.0521	26.1407	-0.82353			-29.4209	0.61731	-0.60734
	-31.0158	26.1276	-0.65696			-29.3836	0.93078	-0.59739
	-30.9818	25.9501	-0.70593			-29.3493	0.60028	-0.66351
	-30.9441	25.6439	-0.78731			-29.3132	0.56341	-0.59723
	-30.9082	25.7277	-0.75681			-29.276	0.81993	-0.70535
	-30.8729	25.935	-0.75273			-29.2402	0.8991	-0.66345
	-30.8372	26.2067	-0.83338			-29.2054	0.67294	-0.65338
	-30.7983	25.9498	-0.75235			-29.1672	0.5449	-0.59282
	-30.7624	25.8855	-0.8598			-29.1301	0.82523	-0.68743
	-30.7279	26.0545	-0.75996			-29.0957	0.89683	-0.58554
	-30.689	25.8358	-0.81549			-29.0574	0.87887	-0.51414
	-30.6531	25.6518	-0.78689			-29.0212	0.71538	-0.52832
	-30.6185	25.793	-0.77563			-28.9863	0.7293	-0.58005
	-30.5844	26.062	-0.63402			-28.9519	0.74635	-0.54978
	-30.5498	25.8456	-0.69902			-28.9177	1.01265	-0.57494
	-30.5158	25.7837	-0.83273			-28.8832	1.03557	-0.57805
	-30.4817	25.9303	-0.80424			-28.8503	0.6029	-0.59078
	-30.448	26.0824	-0.85465			-28.8157	0.78131	-0.57062
	-30.4136	25.6727	-0.79352			-28.7816	0.80046	-0.58216
	-30.3789	25.9235	-0.80208			-28.7462	0.50422	-0.60152
	-30.3441	25.8551	-0.7159			-28.7119	0.59418	-0.58581
	-30.3082	25.739	-0.73874			-28.6761	0.85972	-0.58109
	-30.2723	26.0332	-0.83842			-28.64	0.70221	-0.62694
	-30.2361	25.9377	-0.88077			-28.6039	0.57991	-0.66138
	-30.2013	25.8014	-0.77812			-28.5697	0.68563	-0.55808
	-30.1672	25.893	-0.75038			-28.5348	0.65132	-0.59089
	-30.1324	26.0148	-0.80503			-28.5001	0.73047	-0.53619
	-30.0949	25.9416	-0.79741			-28.4645	0.48921	-0.55734
	-30.0569	26.0294	-0.77409			-28.4251	1.02001	-0.59873
	-30.0229	26.0691	-0.73925			-28.39	0.75792	-0.54706
	-29.9881	25.8624	-0.80061			-28.3563	0.94981	-0.57666
	-29.9529	26.148	-0.67397			-28.321	0.68851	-0.54849
	-29.9143	25.9166	-0.77461			-28.2832	0.63803	-0.57981
	-29.8775	25.857	-0.66141			-28.2465	0.70292	-0.59579
	-29.8439	26.138	-0.77612			-28.2117	0.68231	-0.57443
	-29.8098	25.7755	-0.7575			-28.1779	0.82562	-0.62087
	-29.776	26.0738	-0.82695			-28.1431	0.62773	-0.6358
	-29.7417	25.8826	-0.64381			-28.1091	0.70491	-0.52758
	-29.7076	26.1449	-0.72937			-28.0752	0.57555	-0.56001
	-29.6712	26.1702	-0.77018			-28.0407	0.7444	-0.60048
	-29.6329	26.1728	-0.7709			-28.0012	0.6816	-0.6652
	-29.5986	26.034	-0.78861			-27.9661	0.76724	-0.63962
	-29.5644	25.9553	-0.8243			-27.9317	0.56406	-0.67443
	-29.5295	26.0026	-0.66822			-27.8973	0.73945	-0.59596
	-29.4947	25.9437	-0.77631			-27.8623	0.96597	-0.56144
	-29.4599	25.7981	-0.78536			-27.8276	0.81816	-0.5099
	-29.4232	26.102	-0.74417			-27.7914	0.78182	-0.56216
	-29.3839	26.0712	-0.83436			-27.753	0.76593	-0.58317
	-29.3503	26.027	-0.7846			-27.7177	0.53666	-0.49553
	-29.3149	26.3113	-0.774			-27.6827	0.68965	-0.57376
	-29.2765	25.9522	-0.7857			-27.6447	0.87507	-0.46953
	-29.2399	25.97	-0.74377			-27.6074	0.49809	-0.49852
	-29.2057	26.0365	-0.78371			-27.5733	0.91554	-0.697
	-29.1693	25.786	-0.791			-27.5389	0.85559	-0.63275
	-29.1316	26.2538	-0.79901			-27.4997	0.84334	-0.55272
	-29.096	25.8758	-0.7179			-27.4635	0.74632	-0.64259
	-29.0614	25.6233	-0.75007			-27.4295	0.60292	-0.62428
	-29.0248	26.0664	-0.82384			-27.3927	0.65372	-0.54712
	-28.9868	25.6183	-0.81297			-27.3549	0.89152	-0.49451
	-28.9501	25.8917	-0.74719			-27.3181	0.69986	-0.49881
	-28.9149	26.2114	-0.70035			-27.283	0.80879	-0.56969
	-28.8766	25.918	-0.80278			-27.246	0.67656	-0.61795
	-28.8396	26.0931	-0.68661			-27.2085	0.60954	-0.58943
	-28.8043	25.9914	-0.87093			-27.1724	0.55545	-0.53339
	-28.7675	25.9091	-0.78761			-27.1357	0.82401	-0.64561
	-28.7298	26.164	-0.66966			-27.098	0.84374	-0.47554
	-28.695	25.9526	-0.67049			-27.0631	0.82573	-0.58974
	-28.6578	26.1548	-0.75611			-27.0267	0.82106	-0.60333
	-28.6217	26.1105	-0.79058			-26.9905	0.71061	-0.56881
	-28.5863	25.8303	-0.80339			-26.9543	0.84234	-0.49814
	-28.5525	26.2256	-0.7458			-26.9195	0.7088	-0.63753
	-28.5181	26.0222	-0.77179			-26.8859	0.51417	-0.55416
	-28.483	25.9808	-0.85674			-26.8505	0.62197	-0.61501
	-28.4498	26.1033	-0.71483			-26.8173	0.57368	-0.66172
	-28.4149	26.2276	-0.74852			-26.7826	0.72994	-0.60832
	-28.3799	26.2385	-0.82355			-26.7477	0.79837	-0.53375
	-28.3458	26.2595	-0.84662			-26.7133	0.59755	-0.52119
	-28.311	25.8258	-0.78391			-26.6787	0.65309	-0.54579
	-28.2716	25.8802	-0.69795			-26.6407	0.62292	-0.55616
	-28.2357	25.8857	-0.76703			-26.6034	0.65593	-0.68858
	-28.2011	26.1222	-0.79567			-26.5689	0.46294	-0.61047
	-28.1641	26.0832	-0.68022			-26.5333	0.58466	-0.6251
	-28.1263	26.1968	-0.71802			-26.4955	0.86415	-0.5993
	-28.0927	26.0557	-0.91912			-26.4606	0.42001	-0.62765
	-28.0569	26.0391	-0.77295			-26.4248	0.69996	-0.61302
	-28.0187	25.9482	-0.8288			-26.387	0.60926	-0.53667
	-27.9818	26.1092	-0.93285			-26.3498	0.5807	-0.58975
	-27.9476	25.7953	-0.6703			-26.3149	0.85967	-0.56115
	-27.914	26.0531	-0.78475			-26.2813	0.59813	-0.59586
	-27.8799	26.0042	-0.84074			-26.2477	0.78747	-0.57523
	-27.8447	26.0815	-0.75829			-26.2125	0.77117	-0.66128
	-27.8106	26.0298	-0.79159			-26.1781	0.81319	-0.53175
	-27.7767	26.1055	-0.79101			-26.144	0.85039	-0.65821
	-27.7422	25.8864	-0.70968			-26.1099	0.99914	-0.45498
	-27.7081	26.1671	-0.75488			-26.0759	0.54963	-0.52286
	-27.6708	26.002	-0.70255			-26.0398	0.69372	-0.67529
	-27.6335	26.0491	-0.91423			-26.0021	0.56612	-0.52985
	-27.5994	26.1054	-0.76764			-25.9666	0.84344	-0.64619
	-27.5645	26.1624	-0.77539			-25.9323	0.46947	-0.47455
	-27.5281	26.0239	-0.87316			-25.898	0.4781	-0.71684
	-27.4898	26.0977	-0.7054			-25.8586	0.53259	-0.47862
	-27.4547	26.0541	-0.82818			-25.8224	0.94037	-0.58938
	-27.4196	26.0157	-0.88786			-25.7874	0.81365	-0.57841
	-27.3851	26.1948	-0.83538			-25.7523	0.97606	-0.50033
	-27.3482	25.7299	-0.693			-25.718	0.48818	-0.67217
	-27.3103	25.8099	-0.7768			-25.6791	0.85313	-0.51945
	-27.2744	25.9097	-0.82939			-25.6419	0.95607	-0.65266
	-27.2407	26.0737	-0.85034			-25.6079	0.55262	-0.48441
	-27.207	25.8344	-0.86646			-25.5745	0.62418	-0.60368
	-27.1723	25.9424	-0.76419			-25.5401	0.86877	-0.59021
	-27.1337	26.0065	-0.77327			-25.5018	0.69231	-0.58428
	-27.0979	26.1049	-0.6837			-25.4651	0.53976	-0.60524
	-27.0637	26.1013	-0.77082			-25.4312	0.64876	-0.69356
	-27.0298	26.0063	-0.86089			-25.3974	0.82361	-0.65035
	-26.9951	26.016	-0.85529			-25.3627	0.73022	-0.62376
	-26.9605	26.3017	-0.81555			-25.3286	0.98965	-0.65475
	-26.9254	26.0805	-0.81403			-25.2929	0.79284	-0.57062
	-26.885	26.1309	-0.80326			-25.2546	0.8376	-0.66151
	-26.85	25.995	-0.80111			-25.2174	0.83827	-0.63957
	-26.8148	26.0407	-0.75646			-25.1823	1.0741	-0.53976
	-26.7801	25.8886	-0.77344			-25.1479	0.64018	-0.51286
	-26.7428	25.8491	-0.8716			-25.111	0.56605	-0.57247
	-26.7055	25.9007	-0.70956			-25.0741	0.6057	-0.56347
	-26.6708	25.7694	-0.85757			-25.0387	0.8879	-0.56611
	-26.6363	25.8473	-0.76304			-25.0041	0.78499	-0.52484
	-26.598	26.1688	-0.83898			-24.967	0.66776	-0.54424
	-26.5614	26.0176	-0.78362			-24.9293	0.78702	-0.5672
	-26.5269	26.1228	-0.73759			-24.895	1.10467	-0.48476
	-26.4896	26.2343	-0.84697			-24.8575	1.06827	-0.54972
	-26.4527	26.2029	-0.79244			-24.822	0.6247	-0.54988
	-26.417	25.8905	-0.62037			-24.7843	0.54669	-0.60288
	-26.383	26.2522	-0.81241			-24.7503	0.99506	-0.65975
	-26.3479	25.9519	-0.87446			-24.7157	0.64493	-0.47693
	-26.3136	25.9825	-0.78131			-24.6812	0.83352	-0.52706
	-26.2796	26.1533	-0.7807			-24.6471	0.62647	-0.61575
	-26.2441	26.0524	-0.7142			-24.612	0.81588	-0.61023
	-26.2103	25.9887	-0.77819			-24.5776	0.87661	-0.53391
	-26.1737	26.0572	-0.78995			-24.5414	0.65392	-0.63017
	-26.1365	26.0033	-0.78063			-24.504	0.50196	-0.54134
	-26.1017	25.9612	-0.75988			-24.4692	0.64772	-0.54168
	-26.0674	25.7848	-0.8013			-24.4352	0.68065	-0.5305
	-26.0295	25.9313	-0.88746			-24.3987	0.78478	-0.6433
	-25.9921	26.0293	-0.72778			-24.3599	0.5893	-0.57852
	-25.9573	25.9882	-0.72296			-24.3251	0.86031	-0.55253
	-25.9222	26.0304	-0.83268			-24.2899	0.50869	-0.56824
	-25.8825	26.0421	-0.71558			-24.2518	0.78621	-0.58879
	-25.8466	26.0214	-0.75329			-24.2142	0.65181	-0.6738
	-25.8119	26.0862	-0.83881			-24.1796	0.8931	-0.54492
	-25.7784	26.1884	-0.73964			-24.146	0.84706	-0.58302
	-25.7429	26.152	-0.73837			-24.1112	0.90746	-0.62436
	-25.7053	26.0847	-0.73442			-24.0733	0.9484	-0.47717
	-25.6677	26.0904	-0.87213			-24.0358	0.67845	-0.64189
	-25.6336	25.8934	-0.68198			-24.0012	0.88667	-0.50562
	-25.5998	26.2512	-0.76675			-23.9676	0.8895	-0.56171
	-25.5662	26.0748	-0.87572			-23.9335	0.81929	-0.53722
	-25.5322	26.2113	-0.64409			-23.8998	1.03532	-0.58435
	-25.4987	26.122	-0.79382			-23.866	0.93571	-0.56195
	-25.4653	26.0831	-0.77968			-23.8324	0.93842	-0.61423
	-25.4301	26.0834	-0.74874			-23.7982	0.99366	-0.61793
	-25.3948	26.0894	-0.74315			-23.763	0.73812	-0.61115
	-25.3575	26.089	-0.73234			-23.7256	0.82532	-0.68559
	-25.3198	26.198	-0.80894			-23.6883	0.84953	-0.58331
	-25.2855	25.975	-0.73414			-23.6531	0.73109	-0.63074
	-25.25	26.1181	-0.83567			-23.618	0.82214	-0.56875
	-25.2121	25.866	-0.84626			-23.5801	0.74814	-0.62348
	-25.1764	25.7207	-0.81202			-23.5446	1.09219	-0.70616
	-25.1403	26.1096	-0.7527			-23.5082	0.83382	-0.59094
	-25.105	26.1501	-0.83653			-23.4726	0.57008	-0.53808
	-25.0683	26.043	-0.80205			-23.437	0.58484	-0.62589
	-25.0309	26.1219	-0.76717			-23.3993	0.9038	-0.61396
	-24.9968	26.242	-0.79039			-23.3643	0.70952	-0.53098
	-24.9621	26.1063	-0.84668			-23.33	0.91102	-0.66572
	-24.9255	26.1921	-0.77787			-23.2947	0.83899	-0.60425
	-24.8887	26.0219	-0.78709			-23.257	0.82647	-0.63555
	-24.8518	26.1324	-0.82088			-23.2199	0.86399	-0.61086
	-24.817	26.0447	-0.76278			-23.1844	0.85767	-0.65456
	-24.7827	25.939	-0.71825			-23.1504	1.15709	-0.54109
	-24.7482	26.147	-0.80909			-23.1158	0.72995	-0.57274
	-24.714	25.967	-0.80373			-23.0813	0.67265	-0.70656
	-24.6794	25.9218	-0.81822			-23.0471	0.79616	-0.72282
	-24.6425	26.1939	-0.77887			-23.0113	0.73757	-0.55325
	-24.605	25.8708	-0.75849			-22.9737	0.74633	-0.62324
	-24.5703	25.8815	-0.82395			-22.9379	0.82855	-0.60513
	-24.5366	26.4185	-0.84271			-22.9044	0.6434	-0.62223
	-24.5025	26.1745	-0.68511			-22.8702	0.82483	-0.63592
	-24.4691	26.1593	-0.76927			-22.8366	0.81478	-0.52524
	-24.4347	26.106	-0.71957			-22.8024	0.73231	-0.60761
	-24.4013	25.835	-0.83253			-22.7688	1.00686	-0.56771
	-24.3674	26.0846	-0.8025			-22.7352	0.9038	-0.49632
	-24.3329	26.1284	-0.73818			-22.7009	0.98551	-0.58869
	-24.2981	26.1931	-0.75868			-22.6663	0.77058	-0.65891
	-24.2635	25.9697	-0.7323			-22.6312	0.66239	-0.59346
	-24.2294	26.2786	-0.784			-22.5967	0.86538	-0.58385
	-24.195	26.0444	-0.7375			-22.5627	0.80545	-0.66146
	-24.1602	25.9821	-0.75783			-22.528	0.49502	-0.60792
	-24.1233	26.2308	-0.72879			-22.4918	0.85579	-0.66247
	-24.0855	26.0749	-0.8104			-22.455	0.6804	-0.6277
	-24.0504	25.8833	-0.78429			-22.4183	0.8785	-0.57778
	-24.015	26.291	-0.74483			-22.3845	0.93856	-0.58501
	-23.9763	26.1606	-0.79039			-22.344	0.69752	-0.61588
	-23.9412	25.9522	-0.76136			-22.3091	0.55663	-0.58974
	-23.9077	25.966	-0.85288			-22.2753	0.7572	-0.66872
	-23.8733	25.9846	-0.824			-22.2409	0.6709	-0.54196
	-23.8386	26.1583	-0.6951			-22.2062	0.6632	-0.57358
	-23.8006	26.0622	-0.76049			-22.1687	0.79938	-0.59834
	-23.7638	25.8401	-0.7446			-22.132	0.61529	-0.43624
	-23.7282	26.1545	-0.85817			-22.0958	0.76107	-0.62823
	-23.6937	26.1102	-0.82736			-22.061	0.78257	-0.66504
	-23.6588	26.1376	-0.80931			-22.0265	0.99768	-0.53724
	-23.6227	25.8569	-0.69797			-21.9918	0.58261	-0.62988
	-23.5855	26.0273	-0.76358			-21.9542	0.82964	-0.6574
	-23.5495	26.009	-0.85759			-21.9171	1.15253	-0.53784
	-23.5163	26.1321	-0.74677			-21.8838	0.59649	-0.60668
	-23.4823	26.0296	-0.885			-21.8497	1.01927	-0.63613
	-23.4485	26.0658	-0.8701			-21.8159	0.83139	-0.53372
	-23.414	26.0572	-0.80257			-21.7819	0.66566	-0.6545
	-23.3803	26.3268	-0.71567			-21.7478	0.75843	-0.65882
	-23.346	26.1495	-0.87495			-21.7138	0.76961	-0.56024
	-23.3115	26.0406	-0.77804			-21.6792	0.75347	-0.64224
	-23.2749	26.1659	-0.77816			-21.644	0.6774	-0.61827
	-23.2382	26.038	-0.77477			-21.6072	0.75379	-0.64762
	-23.2015	26.1361	-0.70729			-21.5685	0.90512	-0.61081
	-23.166	26.1373	-0.76137			-21.5339	0.81989	-0.6122
	-23.1318	26.0345	-0.74988			-21.499	0.73786	-0.60924
	-23.0927	26.2468	-0.73144			-21.4616	0.83051	-0.69447
	-23.0567	25.9828	-0.80608			-21.4247	0.75649	-0.61028
	-23.0227	25.9954	-0.81025			-21.3897	0.99641	-0.60901
	-22.9882	26.0732	-0.74302			-21.3559	0.63339	-0.54953
	-22.9536	25.9211	-0.8222			-21.3215	0.42319	-0.57832
	-22.9153	26.0078	-0.78028			-21.2846	0.65766	-0.60894
	-22.8791	26.1968	-0.70125			-21.2465	0.82011	-0.64106
	-22.8444	26.0811	-0.78048			-21.2121	0.818	-0.64815
	-22.8106	26.1065	-0.82302			-21.178	0.98907	-0.5897
	-22.7765	25.8602	-0.80443			-21.1449	0.79729	-0.60941
	-22.7411	26.1637	-0.79434			-21.1092	0.67176	-0.53151
	-22.7038	26.1638	-0.7952			-21.072	0.84913	-0.58915
	-22.6656	26.2194	-0.7782			-21.0338	0.90478	-0.55856
	-22.6308	26.0683	-0.77053			-20.9986	1.01108	-0.64005
	-22.5954	26.0048	-0.75785			-20.9632	0.97508	-0.64606
	-22.5595	26.1322	-0.76363			-20.9275	0.85213	-0.65186
	-22.5232	26.0218	-0.76208			-20.8922	0.76016	-0.59895
	-22.487	26.2044	-0.74287			-20.8544	0.67003	-0.59604
	-22.4528	26.0239	-0.80427			-20.8204	0.77151	-0.61591
	-22.4184	26.1835	-0.76498			-20.7861	0.82909	-0.6641
	-22.381	25.9612	-0.72219			-20.7489	0.73891	-0.56654
	-22.3439	25.9136	-0.77222			-20.7123	1.12921	-0.6334
	-22.3096	25.9367	-0.76133			-20.6769	0.80564	-0.55045
	-22.2744	25.9449	-0.78905			-20.6421	0.95637	-0.57504
	-22.239	25.9932	-0.8684			-20.607	0.97347	-0.52115
	-22.2006	26.3882	-0.82361			-20.5697	0.72427	-0.68704
	-22.164	25.9603	-0.71279			-20.5318	0.62428	-0.55897
	-22.1294	26.2293	-0.83426			-20.4971	0.88392	-0.72495
	-22.0957	26.1499	-0.84773			-20.4631	0.75104	-0.66036
	-22.0612	26.1817	-0.82437			-20.4287	0.92867	-0.75493
	-22.0266	26.0548	-0.73857			-20.3942	0.76648	-0.65521
	-21.989	25.9318	-0.71413			-20.358	0.77772	-0.58615
	-21.9516	26.3803	-0.80516			-20.3205	1.03819	-0.58859
	-21.918	26.0708	-0.74682			-20.2853	0.95873	-0.54489
	-21.883	25.9783	-0.66836			-20.2507	0.99864	-0.56808
	-21.8492	26.1057	-0.85276			-20.2168	0.58918	-0.60224
	-21.8128	26.0946	-0.8233			-20.1821	0.9714	-0.65025
	-21.7745	26.1225	-0.83197			-20.1427	0.84297	-0.64736
	-21.7391	26.0423	-0.76687			-20.1069	0.48383	-0.60746
	-21.7044	26.0264	-0.74793			-20.0718	0.76507	-0.60203
	-21.6706	26.225	-0.85372			-20.0377	0.69456	-0.63603
	-21.6362	25.9541	-0.64442			-20.0042	0.60396	-0.65437
	-21.6021	26.2525	-0.77383			-19.9696	0.83166	-0.50979
	-21.5682	26.0219	-0.80745			-19.9352	1.07545	-0.66174
	-21.5349	26.1727	-0.79214			-19.9012	0.94802	-0.66871
	-21.5003	26.0648	-0.81675			-19.8684	0.9143	-0.63314
	-21.4664	25.8621	-0.74304			-19.8339	0.90704	-0.57983
	-21.4307	25.951	-0.91995			-19.7986	0.72554	-0.71278
	-21.3977	26.1906	-0.72481			-19.7651	0.67227	-0.54392
	-21.3618	26.068	-0.7292			-19.7294	1.20676	-0.57433
	-21.323	26.227	-0.82424			-19.6918	0.74245	-0.64399
	-21.2854	25.8951	-0.74936			-19.6544	0.74783	-0.55294
	-21.2482	26.1461	-0.60845			-19.6167	0.97969	-0.58874
	-21.2118	26.3264	-0.74467			-19.5793	0.58757	-0.50764
	-21.1773	26.197	-0.83089			-19.5455	0.89711	-0.64273
	-21.143	26.1986	-0.77906			-19.5107	0.81565	-0.5806
	-21.1089	26.0961	-0.77582			-19.4765	0.59347	-0.52519
	-21.0742	26.1957	-0.84922			-19.4422	0.9918	-0.57553
	-21.0402	26.1683	-0.83341			-19.4077	0.7946	-0.59389
	-21.0069	26.1078	-0.77689			-19.374	0.82437	-0.54422
	-20.9726	26.2234	-0.73161			-19.34	0.96042	-0.60756
	-20.9385	26.2136	-0.7563			-19.306	0.58511	-0.7191
	-20.9044	26.1204	-0.73011			-19.2719	0.62945	-0.54642
	-20.8672	25.9466	-0.83462			-19.2361	0.84849	-0.56647
	-20.8294	26.2267	-0.83005			-19.1973	0.98003	-0.61358
	-20.7953	26.2614	-0.8063			-19.1624	0.92208	-0.68531
	-20.761	26.0385	-0.84642			-19.129	0.90658	-0.60259
	-20.7264	25.9322	-0.77682			-19.0938	0.87532	-0.7169
	-20.6916	26.214	-0.72308			-19.0596	0.88434	-0.49819
	-20.654	25.8475	-0.75059			-19.0234	1.08639	-0.50308
	-20.6172	26.2639	-0.86139			-18.9854	1.10221	-0.56965
	-20.5817	26.0379	-0.77801			-18.9501	0.77759	-0.62136
	-20.5474	26.0334	-0.78325			-18.9156	0.86293	-0.70015
	-20.5134	26.0396	-0.74058			-18.8811	0.77497	-0.61819
	-20.4793	26.2147	-0.76347			-18.8467	1.0651	-0.63416
	-20.4453	25.9403	-0.80074			-18.8126	0.85096	-0.70654
	-20.4112	26.0752	-0.76328			-18.7789	0.82858	-0.58439
	-20.3774	26.2647	-0.86135			-18.7449	0.70943	-0.5173
	-20.3427	26.2215	-0.83861			-18.7105	0.99421	-0.64813
	-20.3073	26.2537	-0.80062			-18.675	0.90087	-0.69463
	-20.2706	26.1975	-0.67939			-18.6389	0.74486	-0.60826
	-20.2333	26.0156	-0.74489			-18.601	0.92069	-0.63439
	-20.1989	26.0394	-0.78216			-18.5668	1.00143	-0.65574
	-20.1643	26.2189	-0.79666			-18.5325	0.80234	-0.58117
	-20.1291	26.0568	-0.76325			-18.4972	0.73857	-0.65538
	-20.0909	26.0208	-0.72594			-18.4604	0.86935	-0.74678
	-20.054	26.0891	-0.68817			-18.4222	0.88393	-0.55478
	-20.0193	25.9748	-0.82757			-18.3864	0.7699	-0.58856
	-19.9851	26.0064	-0.78679			-18.3528	0.78325	-0.51975
	-19.9476	25.917	-0.69428			-18.3165	0.62842	-0.55084
	-19.9098	25.9112	-0.76001			-18.2775	0.75673	-0.50288
	-19.8755	26.1342	-0.80348			-18.2434	0.79389	-0.66556
	-19.8412	26.2258	-0.79325			-18.2091	0.84868	-0.55923
	-19.8067	26.2388	-0.78057			-18.1745	0.85399	-0.58404
	-19.7689	26.1599	-0.6658			-18.1368	0.79154	-0.65542
	-19.7321	26.0428	-0.71118			-18.0999	0.74586	-0.63295
	-19.6975	26.0627	-0.75306			-18.0654	0.9467	-0.62931
	-19.6627	25.8514	-0.78038			-18.0301	0.62011	-0.54731
	-19.6249	26.3275	-0.71796			-17.9941	0.66109	-0.67476
	-19.5873	26.1392	-0.72619			-17.956	0.82629	-0.58018
	-19.5516	26.1893	-0.70441			-17.9198	0.84791	-0.578
	-19.5169	26.319	-0.72766			-17.8845	0.96378	-0.60417
	-19.4783	26.2099	-0.78496			-17.8463	0.87767	-0.70726
	-19.4419	26.076	-0.75032			-17.8101	0.91701	-0.64237
	-19.4073	26.0729	-0.85391			-17.7749	0.75506	-0.56031
	-19.3709	26.1678	-0.78484			-17.7404	0.79269	-0.69095
	-19.3345	26.1029	-0.7563			-17.7027	1.01025	-0.54527
	-19.2986	26.0954	-0.74235			-17.6663	0.93144	-0.69734
	-19.2642	26.3353	-0.73773			-17.6313	0.76707	-0.62371
	-19.2299	26.0055	-0.73266			-17.5977	0.74377	-0.61064
	-19.1967	26.1743	-0.76066			-17.5641	0.95311	-0.65094
	-19.1617	26.0801	-0.78158			-17.5296	0.75105	-0.53761
	-19.1268	26.0435	-0.74811			-17.4946	1.00858	-0.63516
	-19.09	26.12	-0.8101			-17.4582	0.74416	-0.60642
	-19.052	25.941	-0.78665			-17.4212	0.9662	-0.65472
	-19.017	26.209	-0.74889			-17.3849	0.92084	-0.60578
	-18.9826	26.0399	-0.74519			-17.3506	0.79142	-0.54252
	-18.9482	26.1141	-0.71341			-17.3158	1.13929	-0.60038
	-18.9129	26.1163	-0.93644			-17.2811	0.53374	-0.62868
	-18.8761	25.957	-0.8058			-17.2452	0.78093	-0.52941
	-18.8384	26.0377	-0.80864			-17.2073	0.80382	-0.57365
	-18.8051	26.1406	-0.75509			-17.173	0.66504	-0.55018
	-18.7712	26.273	-0.79282			-17.1384	0.8202	-0.62837
	-18.7378	26.3784	-0.7769			-17.1052	1.11096	-0.66163
	-18.7035	26.3116	-0.83592			-17.0706	1.03679	-0.58405
	-18.6696	26.1349	-0.82195			-17.0373	1.0161	-0.58908
	-18.6352	26.1237	-0.80826			-17.0028	1.08394	-0.50839
	-18.6009	26.1697	-0.76173			-16.9687	0.84955	-0.57086
	-18.5665	25.931	-0.73355			-16.934	0.78719	-0.61631
	-18.5319	26.0561	-0.72861			-16.8999	0.64973	-0.57842
	-18.4978	26.0438	-0.77875			-16.8658	0.74022	-0.58414
	-18.4645	26.0581	-0.79948			-16.8317	0.84234	-0.68405
	-18.4298	26.2378	-0.76406			-16.7986	0.68132	-0.55069
	-18.3957	26.0558	-0.69672			-16.7632	0.82773	-0.63176
	-18.3621	25.7425	-0.79527			-16.7293	0.68857	-0.50599
	-18.3282	26.2123	-0.73812			-16.696	0.91335	-0.65034
	-18.2945	26.0454	-0.73928			-16.6617	0.94323	-0.60685
	-18.26	26.0961	-0.74609			-16.6279	0.98711	-0.69265
	-18.2266	26.2285	-0.71201			-16.5944	0.65812	-0.54261
	-18.1929	26.1301	-0.85686			-16.5604	0.77423	-0.64
	-18.1588	26.0981	-0.73087			-16.5264	0.78911	-0.67123
	-18.1237	26.1995	-0.82262			-16.4912	1.00075	-0.63519
	-18.0855	26.2579	-0.64442			-16.4536	0.89688	-0.55461
	-18.049	26.1659	-0.78573			-16.4171	0.68556	-0.47004
	-18.0131	26.0737	-0.79415			-16.381	0.61505	-0.6814
	-17.9786	26.144	-0.84311			-16.3464	0.92531	-0.69169
	-17.944	26.2748	-0.72844			-16.3117	0.97939	-0.59814
	-17.9102	26.0436	-0.70475			-16.2775	1.01883	-0.49086
	-17.8754	26.0624	-0.77406			-16.2427	0.96841	-0.54506
	-17.8398	26.0541	-0.76557			-16.2076	0.55355	-0.61166
	-17.8022	26.0877	-0.75472			-16.1714	0.7311	-0.58477
	-17.7671	25.7725	-0.73525			-16.1344	0.95479	-0.58802
	-17.733	26.4751	-0.75403			-16.1003	1.12152	-0.61843
	-17.6996	26.3943	-0.81134			-16.0673	0.70185	-0.68545
	-17.666	25.8938	-0.81361			-16.0331	0.79276	-0.67953
	-17.6315	26.1511	-0.78659			-15.9989	0.84341	-0.66114
	-17.5968	26.0445	-0.80293			-15.9644	0.89318	-0.69158
	-17.5616	25.9428	-0.74945			-15.9296	0.90894	-0.61691
	-17.5228	26.0872	-0.74339			-15.8916	0.79144	-0.51332
	-17.4859	26.0829	-0.75677			-15.8541	0.64484	-0.66395
	-17.4509	26.2972	-0.76195			-15.8187	0.86812	-0.58271
	-17.4164	25.7606	-0.76181			-15.7839	0.93474	-0.68104
	-17.3789	26.2427	-0.73272			-15.7477	0.74821	-0.63017
	-17.3442	26.3788	-0.73254			-15.7119	0.70606	-0.67393
	-17.3076	26.2218	-0.75976			-15.6753	1.0165	-0.5946
	-17.2724	26.1137	-0.77039			-15.6401	0.9468	-0.68747
	-17.2363	26.2735	-0.83863			-15.6044	0.99555	-0.5718
	-17.1988	26.2003	-0.7447			-15.5671	0.74531	-0.52968
	-17.1637	25.887	-0.70294			-15.5316	0.92079	-0.56055
	-17.1296	26.1792	-0.75803			-15.497	0.78919	-0.63609
	-17.0954	26.2658	-0.77346			-15.4629	0.81341	-0.56893
	-17.0604	26.0062	-0.83283			-15.4282	0.97724	-0.5984
	-17.0212	26.0159	-0.74911			-15.3894	0.95291	-0.57549
	-16.9858	26.1177	-0.68798			-15.3539	0.80295	-0.67359
	-16.95	26.2726	-0.82817			-15.3179	0.88592	-0.53941
	-16.9161	25.7828	-0.91195			-15.2833	0.74905	-0.60811
	-16.8813	26.315	-0.77165			-15.2488	0.87496	-0.6038
	-16.8472	26.2044	-0.83184			-15.2148	0.7409	-0.60414
	-16.8135	26.1203	-0.76597			-15.181	0.90241	-0.65705
	-16.7802	26.2462	-0.78193			-15.1476	0.75533	-0.60218
	-16.7466	26.2431	-0.74594			-15.1141	0.61209	-0.60238
	-16.7128	26.2774	-0.75091			-15.08	0.66212	-0.56011
	-16.6794	26.2504	-0.80706			-15.0465	0.77173	-0.62254
	-16.6452	26.1006	-0.69492			-15.013	0.99671	-0.44815
	-16.611	26.1419	-0.80353			-14.9784	0.84394	-0.56276
	-16.5772	26.341	-0.81018			-14.9442	1.16448	-0.61633
	-16.5425	25.8625	-0.87226			-14.9107	0.80108	-0.70988
	-16.5086	26.1971	-0.76587			-14.8766	0.83828	-0.68307
	-16.4735	25.9931	-0.733			-14.8413	1.07159	-0.57058
	-16.4391	26.361	-0.8711			-14.8068	0.8307	-0.56915
	-16.405	26.3162	-0.83127			-14.7725	1.16357	-0.57501
	-16.3705	26.2769	-0.7149			-14.7383	0.9957	-0.58163
	-16.3363	26.1334	-0.84379			-14.7041	0.97919	-0.65795
	-16.2989	26.0616	-0.70778			-14.6672	0.97859	-0.54207
	-16.2626	26.1891	-0.7335			-14.631	0.98956	-0.56379
	-16.2272	25.9379	-0.68605			-14.5947	1.03148	-0.68586
	-16.1926	26.1717	-0.82341			-14.5604	1.14488	-0.50374
	-16.1545	26.1311	-0.78405			-14.5234	0.9737	-0.58661
	-16.1178	26.2622	-0.85533			-14.487	0.87023	-0.61177
	-16.084	26.0916	-0.89085			-14.4511	0.98374	-0.64552
	-16.049	25.9978	-0.70266			-14.4167	1.0078	-0.69777
	-16.0142	25.997	-0.82907			-14.382	0.98975	-0.65718
	-15.9796	26.1504	-0.77005			-14.3473	0.9776	-0.57191
	-15.9427	26.1418	-0.78848			-14.3122	0.91649	-0.61098
	-15.9047	26.1573	-0.7604			-14.2742	0.84346	-0.57679
	-15.869	26.1635	-0.76972			-14.2367	0.79832	-0.63412
	-15.8348	26.2327	-0.92423			-14.2027	1.22723	-0.65435
	-15.7985	26.229	-0.75861			-14.1676	1.021	-0.64428
	-15.762	26.1479	-0.79801			-14.1309	0.91796	-0.6285
	-15.7255	26.2253	-0.8415			-14.0932	0.80008	-0.65034
	-15.6905	26.156	-0.76028			-14.0584	0.57872	-0.67811
	-15.6535	26.5037	-0.84092			-14.0218	0.90897	-0.61144
	-15.6171	26.2864	-0.83883			-13.9851	0.46559	-0.64198
	-15.5823	26.1207	-0.83762			-13.9503	0.95937	-0.58078
	-15.548	26.4284	-0.76281			-13.9156	0.83994	-0.61888
	-15.5143	26.2473	-0.77508			-13.8809	0.75152	-0.56046
	-15.4793	26.2375	-0.82666			-13.8469	1.17634	-0.62081
	-15.445	26.1097	-0.85205			-13.8134	0.91693	-0.63786
	-15.4113	26.0139	-0.78694			-13.7784	1.08107	-0.56202
	-15.3768	25.9561	-0.80126			-13.7448	0.83128	-0.54716
	-15.3421	26.2149	-0.73599			-13.7097	0.86293	-0.66059
	-15.308	26.2297	-0.77865			-13.6754	0.97801	-0.66459
	-15.2738	26.1334	-0.75608			-13.6413	0.90075	-0.58624
	-15.2397	26.029	-0.76374			-13.6074	0.9394	-0.58076
	-15.2035	26.3127	-0.85127			-13.5713	0.91921	-0.57118
	-15.1661	26.22	-0.82293			-13.5348	1.03582	-0.63382
	-15.131	25.9864	-0.85034			-13.4984	0.84814	-0.63728
	-15.0968	26.2904	-0.77977			-13.4643	0.75431	-0.63935
	-15.0628	26.2285	-0.72141			-13.4304	0.73694	-0.59894
	-15.0287	26.1574	-0.75972			-13.3959	0.75222	-0.59386
	-14.9947	26.3732	-0.73149			-13.3625	0.94786	-0.60834
	-14.96	26.168	-0.84135			-13.3275	0.87088	-0.5029
	-14.9253	26.2764	-0.84007			-13.2929	1.0384	-0.57331
	-14.8913	26.2325	-0.85154			-13.2591	0.81679	-0.57854
	-14.8573	26.2843	-0.86262			-13.225	1.09536	-0.60587
	-14.8221	26.1536	-0.80618			-13.1895	0.93447	-0.65041
	-14.785	26.2413	-0.86601			-13.153	0.60602	-0.5536
	-14.7472	25.9713	-0.83424			-13.1153	0.68892	-0.56706
	-14.7136	26.1944	-0.74406			-13.0808	1.08386	-0.58288
	-14.6788	26.2338	-0.76491			-13.0465	0.79053	-0.7385
	-14.6415	26.0967	-0.70574			-13.0101	1.28927	-0.63396
	-14.6053	26.2333	-0.79841			-12.9739	0.84046	-0.63991
	-14.5713	26.0633	-0.75893			-12.939	0.85868	-0.52882
	-14.5351	26.3916	-0.86683			-12.9032	1.05797	-0.7405
	-14.5025	26.1835	-0.8354			-12.8699	0.73526	-0.64203
	-14.4678	25.9995	-0.80556			-12.8356	1.21878	-0.6322
	-14.4326	26.4018	-0.73553			-12.7999	0.91974	-0.61763
	-14.3975	26.3989	-0.79239			-12.765	0.84069	-0.58421
	-14.3603	26.1714	-0.82086			-12.7283	0.86602	-0.58573
	-14.3247	26.2829	-0.79486			-12.6928	0.89015	-0.59415
	-14.2893	26.2477	-0.83606			-12.6569	0.75918	-0.6158
	-14.2531	26.3398	-0.76476			-12.6205	1.16789	-0.67611
	-14.2196	26.1886	-0.78644			-12.5872	0.70051	-0.66707
	-14.1847	26.178	-0.84495			-12.5527	0.72868	-0.64513
	-14.1477	25.9607	-0.85112			-12.5166	1.02434	-0.58783
	-14.1116	26.1833	-0.78005			-12.4795	1.0664	-0.60445
	-14.0762	25.9392	-0.75229			-12.4437	0.95108	-0.61945
	-14.0418	26.1565	-0.86999			-12.4096	0.82303	-0.60723
	-14.0072	26.3286	-0.71749			-12.375	0.66364	-0.66034
	-13.9693	26.2867	-0.82843			-12.3377	0.86386	-0.59304
	-13.9328	26.2831	-0.86265			-12.301	1.07266	-0.66487
	-13.8975	26.2779	-0.88071			-12.265	0.93047	-0.7593
	-13.8632	26.1805	-0.89194			-12.231	0.81766	-0.63131
	-13.8283	26.1847	-0.68531			-12.1962	1.00145	-0.65263
	-13.7936	26.1157	-0.82425			-12.1616	0.92638	-0.60933
	-13.7592	26.2628	-0.74288			-12.1265	1.03446	-0.72628
	-13.7218	25.9813	-0.75512			-12.0909	0.64214	-0.69961
	-13.6845	26.0361	-0.74385			-12.0531	1.19294	-0.69257
	-13.6494	26.3017	-0.83645			-12.0173	0.80381	-0.71862
	-13.6116	26.1829	-0.7717			-11.9814	1.08588	-0.71311
	-13.5746	26.0239	-0.65387			-11.9422	0.9242	-0.72734
	-13.5398	26.1059	-0.76676			-11.9073	0.89524	-0.62435
	-13.5025	25.7425	-0.76448			-11.8714	1.02757	-0.60745
	-13.4634	25.9796	-0.75407			-11.8321	0.98125	-0.6816
	-13.429	26.1958	-0.76317			-11.7965	1.05571	-0.65576
	-13.3936	26.1274	-0.68446			-11.7617	0.98213	-0.70295
	-13.3592	26.0777	-0.74233			-11.727	0.92006	-0.63626
	-13.3219	25.964	-0.74196			-11.6902	0.94756	-0.59434
	-13.2837	26.0856	-0.84653			-11.6532	1.03944	-0.61699
	-13.249	26.0695	-0.87966			-11.6167	1.13827	-0.63646
	-13.2117	26.3683	-0.80109			-11.5803	1.04319	-0.65312
	-13.1756	26.1382	-0.67774			-11.5432	0.89628	-0.65016
	-13.1394	26.1207	-0.78498			-11.5072	0.86902	-0.63811
	-13.1048	26.1165	-0.82517			-11.4725	0.78042	-0.69028
	-13.0656	26.2857	-0.73193			-11.4342	0.87539	-0.59858
	-13.0295	26.1434	-0.76956			-11.3974	0.93699	-0.62501
	-12.9949	26.2092	-0.82599			-11.3624	0.91163	-0.68628
	-12.9565	26.0589	-0.75106			-11.3243	1.04692	-0.62067
	-12.9192	26.0945	-0.82595			-11.2876	1.02936	-0.64742
	-12.8854	26.2207	-0.77347			-11.2526	1.00151	-0.59439
	-12.8505	25.9996	-0.73962			-11.2183	0.96836	-0.68467
	-12.8153	26.2125	-0.7093			-11.1836	1.08938	-0.63008
	-12.7776	26.2814	-0.76465			-11.1471	1.09119	-0.69977
	-12.7397	26.1923	-0.87492			-11.1078	1.15368	-0.70154
	-12.705	26.0071	-0.80973			-11.0724	0.78765	-0.59702
	-12.6672	26.3546	-0.78907			-11.0364	0.98219	-0.66774
	-12.6301	26.2878	-0.83277			-10.998	1.05598	-0.63443
	-12.5951	26.1365	-0.8255			-10.9628	1.11506	-0.63153
	-12.5606	26.2164	-0.74307			-10.9288	1.07841	-0.66429
	-12.5224	26.1665	-0.7908			-10.8905	1.00724	-0.69699
	-12.4865	26.3543	-0.82023			-10.8543	0.81347	-0.53671
	-12.4505	26.2598	-0.73897			-10.8186	1.00614	-0.57624
	-12.4133	26.2348	-0.77823			-10.7822	0.71226	-0.59455
	-12.3765	26.1598	-0.77966			-10.7444	0.96717	-0.66739
	-12.3407	26.1948	-0.79794			-10.7084	0.98706	-0.66085
	-12.3058	26.2774	-0.71325			-10.6734	0.83432	-0.60721
	-12.2704	26.1003	-0.80703			-10.6389	1.11503	-0.5884
	-12.2333	26.2512	-0.73755			-10.6024	0.72164	-0.58836
	-12.1953	26.3543	-0.7079			-10.5632	1.32867	-0.72443
	-12.1612	26.1004	-0.70057			-10.529	1.01091	-0.66316
	-12.1267	26.2249	-0.73845			-10.4945	0.85047	-0.64651
	-12.0894	26.2733	-0.86827			-10.4573	0.78806	-0.62101
	-12.0519	26.4513	-0.78494			-10.4199	1.21319	-0.59736
	-12.0173	26.3366	-0.74515			-10.385	1.14092	-0.46581
	-11.9828	26.1528	-0.84735			-10.3506	1.18856	-0.57336
	-11.9446	26.062	-0.79048			-10.3126	1.02493	-0.64739
	-11.908	26.1087	-0.79407			-10.2757	0.89491	-0.53731
	-11.8741	26.3624	-0.78177			-10.2415	1.16535	-0.71283
	-11.8393	26.1426	-0.80486			-10.2075	0.87172	-0.68441
	-11.8047	26.2062	-0.77073			-10.1723	0.88134	-0.57691
	-11.7705	26.1524	-0.85767			-10.1381	0.98702	-0.70466
	-11.7359	26.3549	-0.76351			-10.1038	0.82405	-0.59053
	-11.7013	26.0101	-0.90005			-10.0692	1.01047	-0.59271
	-11.6621	26.4118	-0.83777			-10.0314	0.90764	-0.68012
	-11.6262	26.0662	-0.74766			-9.99423	1.01768	-0.66424
	-11.5925	26.1481	-0.7701			-9.96001	1.06042	-0.55106
	-11.5587	26.1992	-0.837			-9.9262	0.88848	-0.6143
	-11.503	26.3114	-0.72573			-9.87106	1.04071	-0.62957
	-11.4686	26.0227	-0.69491			-9.83602	0.91388	-0.59969
	-11.4337	26.2603	-0.83073			-9.80129	0.93765	-0.65889
	-11.3998	26.1036	-0.79791			-9.76748	0.80343	-0.63105
	-11.3656	26.3366	-0.74506			-9.73328	0.69631	-0.53382
	-11.3313	26.3521	-0.85675			-9.6989	1.10841	-0.57229
	-11.2969	26.155	-0.77712			-9.66476	1.16286	-0.74792
	-11.262	26.2652	-0.84576			-9.6295	1.02166	-0.67969
	-11.2255	26.3914	-0.84178			-9.59369	0.947	-0.60586
	-11.189	26.3332	-0.80956			-9.55712	0.78602	-0.69504
	-11.1524	26.015	-0.8097			-9.52045	0.86935	-0.6078
	-11.1195	26.1988	-0.88735			-9.48751	1.10205	-0.48565
	-11.0855	26.1898	-0.67485			-9.45359	1.0129	-0.59807
	-11.0535	26.1319	-0.81266			-9.42073	1.10488	-0.54554
	-11.0194	26.2068	-0.83961			-9.38746	1.06626	-0.56474
	-10.9861	26.0864	-0.71689			-9.3531	0.78124	-0.6427
	-10.9533	26.3743	-0.82545			-9.3198	1.06744	-0.59244
	-10.9192	25.9323	-0.80318			-9.28664	0.80098	-0.67986
	-10.8834	25.9819	-0.75811			-9.25137	0.8588	-0.62572
	-10.8478	26.1579	-0.73505			-9.21555	0.83465	-0.66371
	-10.8113	26.2812	-0.82745			-9.17924	1.08691	-0.68601
	-10.775	26.1581	-0.8737			-9.14263	1.04216	-0.7213
	-10.7401	26.0885	-0.80772			-9.1081	0.9404	-0.63401
	-10.7058	26.2051	-0.88001			-9.07334	1.14055	-0.71559
	-10.6715	26.2418	-0.7553			-9.03929	0.6534	-0.62657
	-10.6371	26.2991	-0.77391			-9.00476	1.05482	-0.54128
	-10.6027	26.1085	-0.72306			-8.97059	0.89438	-0.59966
	-10.5688	26.0279	-0.80537			-8.93607	0.86725	-0.60468
	-10.5346	26.0263	-0.84557			-8.90208	1.26648	-0.67544
	-10.4994	26.4805	-0.79643			-8.86622	0.8592	-0.60611
	-10.463	26.2085	-0.75903			-8.83129	1.18817	-0.64765
	-10.4285	26.0408	-0.88821			-8.7962	1.19662	-0.56621
	-10.3931	26.0137	-0.8018			-8.76114	0.89639	-0.61059
	-10.3587	26.0572	-0.82112			-8.72676	0.96842	-0.70019
	-10.324	26.5489	-0.79397			-8.69192	1.14697	-0.62569
	-10.2903	26.334	-0.8706			-8.65756	1.1802	-0.57128
	-10.2556	26.2303	-0.75446			-8.62325	0.86438	-0.63601
	-10.2211	26.2643	-0.75813			-8.58891	1.01436	-0.65242
	-10.1874	26.3265	-0.79703			-8.55471	0.96708	-0.70534
	-10.1528	26.0427	-0.7983			-8.52041	1.04101	-0.75548
	-10.1185	26.0782	-0.7961			-8.4861	1.14087	-0.65467
	-10.0844	26.0085	-0.87113			-8.45177	1.21319	-0.63435
	-10.0496	26.3112	-0.85381			-8.41701	1.27456	-0.5783
	-10.0134	26.1558	-0.73148			-8.38198	1.01567	-0.66647
	-9.97695	26.219	-0.74613			-8.34583	1.19048	-0.58109
	-9.94186	26.2174	-0.87261			-8.30944	1.04283	-0.64841
	-9.90706	26.2087	-0.85313			-8.27478	0.86483	-0.67474
	-9.8736	26.2139	-0.84416			-8.24135	1.05103	-0.68186
	-9.8392	26.2437	-0.82461			-8.20693	0.90867	-0.66453
	-9.80578	26.4021	-0.78273			-8.17329	1.15105	-0.63822
	-9.77282	26.3073	-0.85217			-8.14061	1.07299	-0.64568
	-9.73802	26.0432	-0.81839			-8.10596	1.09143	-0.60663
	-9.70356	26.1482	-0.76581			-8.07099	1.34461	-0.59075
	-9.66882	25.9901	-0.74855			-8.03624	0.84322	-0.75129
	-9.6343	26.4189	-0.77351			-8.00199	0.9488	-0.69957
	-9.5993	26.1858	-0.7372			-7.96698	1.15785	-0.7004
	-9.56486	26.1953	-0.84617			-7.9324	0.97386	-0.72416
	-9.5308	26.1944	-0.73427			-7.89821	0.90374	-0.74083
	-9.499	26.376	-0.89159			-7.86458	0.92219	-0.60486
	-9.46961	26.3438	-0.76549			-7.83636	1.01094	-0.60786
	-9.43979	26.2265	-0.90279			-7.80722	0.99962	-0.69711
	-9.40558	26.1253	-0.8434			-7.77307	1.30979	-0.80727
	-9.37162	26.1999	-0.78493			-7.73922	1.36949	-0.6371
	-9.3384	26.3238	-0.76935			-7.7058	1.12982	-0.69457
	-9.30379	26.0336	-0.71454			-7.67139	1.20306	-0.67388
	-9.2689	26.5619	-0.77954			-7.63663	0.99222	-0.64496
	-9.2343	26.0602	-0.79594			-7.60207	0.99294	-0.68671
	-9.19921	26.5027	-0.78629			-7.5673	0.98659	-0.67812
	-9.16491	26.5078	-0.66391			-7.53256	1.05069	-0.68103
	-9.13105	26.1412	-0.84896			-7.498	0.80455	-0.65456
	-9.094	26.2569	-0.86894			-7.46272	1.09993	-0.6377
	-9.05896	26.272	-0.81753			-7.42777	1.12645	-0.65396
	-9.02277	26.1783	-0.79208			-7.39062	1.139	-0.61666
	-8.9883	26.2206	-0.83339			-7.35569	1.16724	-0.61466
	-8.95456	26.1598	-0.75172			-7.32215	1.06552	-0.57951
	-8.91932	25.8914	-0.74147			-7.28711	1.3142	-0.60046
	-8.88124	26.1732	-0.8506			-7.24943	1.16029	-0.67801
	-8.84523	26.2606	-0.71246			-7.21314	1.1615	-0.72358
	-8.81117	26.2972	-0.85008			-7.17914	1.2484	-0.67127
	-8.77624	26.1754	-0.85459			-7.14534	1.04924	-0.73159
	-8.74206	26.3591	-0.77655			-7.10968	1.161	-0.71016
	-8.70752	25.8276	-0.79765			-7.07503	1.05145	-0.65517
	-8.6734	25.9387	-0.85281			-7.04114	1.02609	-0.66992
	-8.63915	26.382	-0.81043			-7.00669	1.01115	-0.76284
	-8.60558	26.148	-0.79917			-6.97291	0.98826	-0.71946
	-8.5715	26.2177	-0.8391			-6.93989	1.08138	-0.7158
	-8.53695	26.0269	-0.77225			-6.90465	1.25195	-0.7077
	-8.50306	26.2954	-0.86541			-6.87101	1.1345	-0.71282
	-8.46939	25.862	-0.83666			-6.83678	0.99094	-0.68523
	-8.43732	26.4791	-0.80704			-6.80347	1.25044	-0.68348
	-8.40331	26.3807	-0.80772			-6.77136	1.05896	-0.62119
	-8.36862	26.019	-0.76332			-6.73623	1.23416	-0.70264
	-8.3343	26.2278	-0.84667			-6.70196	1.13403	-0.69773
	-8.29969	26.2665	-0.76781			-6.66738	0.99235	-0.72519
	-8.26513	26.2207	-0.76901			-6.63278	1.32979	-0.73443
	-8.23174	26.1602	-0.80543			-6.59901	1.25234	-0.61802
	-8.19734	26.0378	-0.76429			-6.5648	1.03443	-0.6774
	-8.16367	26.308	-0.73261			-6.53136	1.34446	-0.75675
	-8.12977	26.347	-0.7266			-6.49738	1.11335	-0.75036
	-8.09594	26.2062	-0.83224			-6.4637	1.08536	-0.63649
	-8.06143	26.273	-0.88726			-6.4296	0.86773	-0.62956
	-8.02714	26.1362	-0.77201			-6.39414	1.36464	-0.57532
	-7.99232	26.0465	-0.73424			-6.35992	1.06757	-0.76463
	-7.95567	26.2049	-0.69928			-6.32497	1.12077	-0.66252
	-7.91888	26.3947	-0.74549			-6.28713	1.02161	-0.67571
	-7.88287	26.0729	-0.75092			-6.25069	1.28593	-0.64862
	-7.84863	26.3356	-0.79093			-6.21648	1.30471	-0.63335
	-7.81476	26.1768	-0.76156			-6.18237	1.16656	-0.70662
	-7.78134	25.9935	-0.8646			-6.1488	1.09509	-0.72767
	-7.74676	26.3486	-0.74632			-6.11462	1.24733	-0.60938
	-7.71164	26.1789	-0.74975			-6.07914	1.49349	-0.64202
	-7.67593	26.3178	-0.83045			-6.04394	1.17947	-0.65464
	-7.6385	26.0536	-0.86169			-6.00684	0.95478	-0.65735
	-7.60307	26.3732	-0.87242			-5.97102	1.52943	-0.65097
	-7.56867	26.1344	-0.87371			-5.93667	1.22855	-0.74001
	-7.53449	26.2723	-0.75279			-5.90214	1.04334	-0.61084
	-7.49981	26.1522	-0.82059			-5.86705	1.11449	-0.71877
	-7.46605	26.3174	-0.86946			-5.83398	1.10381	-0.60318
	-7.4321	26.0112	-0.89062			-5.79957	1.24759	-0.72191
	-7.39808	26.3743	-0.93177			-5.76558	1.07907	-0.72795
	-7.36398	26.2081	-0.87153			-5.73174	1.20312	-0.66732
	-7.32946	26.3367	-0.845			-5.69715	1.23023	-0.60841
	-7.29502	26.3618	-0.78034			-5.66252	0.98902	-0.7998
	-7.25853	26.3845	-0.87657			-5.62629	1.39082	-0.75644
	-7.22178	26.2868	-0.85762			-5.5902	0.93515	-0.58291
	-7.1864	26.3392	-0.79407			-5.55434	1.17794	-0.72513
	-7.15224	26.2884	-0.71111			-5.51994	1.1615	-0.59943
	-7.11743	26.1204	-0.80822			-5.48517	1.12576	-0.75246
	-7.08287	26.5477	-0.77826			-5.45043	1.12561	-0.69626
	-7.04893	26.2227	-0.7981			-5.41616	0.80538	-0.67169
	-7.01452	26.0649	-0.84634			-5.38222	1.24651	-0.65001
	-6.98108	26.1626	-0.81978			-5.34822	1.18855	-0.6463
	-6.9476	26.0384	-0.88654			-5.31547	1.22531	-0.74294
	-6.91376	26.0877	-0.8081			-5.28106	1.39747	-0.73487
	-6.87921	26.1672	-0.74117			-5.24696	1.0369	-0.6338
	-6.84537	26.2544	-0.66645			-5.21324	1.33871	-0.69614
	-6.81112	26.2929	-0.84822			-5.17821	1.11786	-0.7827
	-6.77616	25.9708	-0.77529			-5.14423	1.33987	-0.63762
	-6.73845	26.4358	-0.77059			-5.10634	1.13927	-0.72957
	-6.70123	26.2247	-0.75665			-5.06918	1.27051	-0.55521
	-6.66646	26.3769	-0.79248			-5.034	1.14249	-0.69742
	-6.63262	26.0778	-0.76208			-5.00037	1.20105	-0.62259
	-6.5985	26.1693	-0.7845			-4.96618	0.79489	-0.64986
	-6.56432	26.2042	-0.84406			-4.932	1.16026	-0.6093
	-6.52958	26.2686	-0.82233			-4.89696	0.81731	-0.63223
	-6.49537	25.9257	-0.86944			-4.86233	1.40916	-0.73724
	-6.4619	26.2622	-0.81006			-4.82969	1.2095	-0.71337
	-6.42726	26.24	-0.82619			-4.79504	1.0967	-0.61544
	-6.39305	26.2895	-0.76223			-4.76067	1.33301	-0.66988
	-6.35748	26.0606	-0.73874			-4.72495	0.80443	-0.57694
	-6.32246	26.1458	-0.7689			-4.69137	1.06601	-0.64618
	-6.28605	26.1977	-0.81266			-4.65396	1.13215	-0.71295
	-6.25116	26.1857	-0.83558			-4.61908	0.85992	-0.63609
	-6.2173	26.2461	-0.87067			-4.58447	1.09422	-0.61365
	-6.1828	26.1637	-0.71974			-4.55091	0.94915	-0.57009
	-6.14856	26.0795	-0.73919			-4.51575	1.05225	-0.62089
	-6.11457	26.2818	-0.80744			-4.48283	0.70945	-0.68694
	-6.08085	26.2991	-0.80089			-4.44814	1.09226	-0.68242
	-6.04588	26.1746	-0.85479			-4.41456	0.89297	-0.58531
	-6.0111	26.2182	-0.9136			-4.37813	0.95182	-0.52495
	-5.97642	25.9622	-0.75341			-4.34409	0.9086	-0.73734
	-5.94256	26.1783	-0.75167			-4.31013	0.61679	-0.62805
	-5.90867	25.8636	-0.79778			-4.27644	0.92587	-0.52592
	-5.87501	26.1315	-0.80699			-4.2427	0.93042	-0.53929
	-5.84114	25.9612	-0.85218			-4.2085	0.75588	-0.53163
	-5.80775	26.3365	-0.76492			-4.17481	0.66155	-0.54998
	-5.77405	26.4104	-0.81469			-4.14169	0.6716	-0.50197
	-5.74016	26.231	-0.76881			-4.10812	0.81834	-0.51399
	-5.70687	26.1084	-0.73022			-4.07458	0.68569	-0.58688
	-5.67275	26.206	-0.82873			-4.04045	0.9279	-0.60049
	-5.63819	26.0774	-0.73339			-4.00606	0.62365	-0.46145
	-5.60354	26.292	-0.72176			-3.97153	0.70105	-0.48632
	-5.56899	25.9759	-0.6675			-3.9365	0.61007	-0.49468
	-5.53502	26.4132	-0.64098			-3.90247	0.73935	-0.50563
	-5.50147	26.0941	-0.70291			-3.86902	0.66166	-0.46371
	-5.46756	25.9231	-0.80468			-3.83503	0.65625	-0.51984
	-5.43334	26.0937	-0.60441			-3.80078	0.44383	-0.41845
	-5.39941	26.1952	-0.71349			-3.76672	0.33276	-0.5203
	-5.3656	26.3912	-0.72727			-3.73327	0.75106	-0.4204
	-5.33201	25.8356	-0.69136			-3.69934	0.61786	-0.50032
	-5.29737	25.809	-0.59589			-3.66518	0.67451	-0.37859
	-5.26278	25.9304	-0.65552			-3.63	0.51771	-0.45294
	-5.22644	25.7966	-0.67504			-3.59468	0.50688	-0.42925
	-5.19054	26.1741	-0.73163			-3.5586	0.55424	-0.32487
	-5.15525	26.144	-0.67946			-3.52315	0.63132	-0.38361
	-5.11986	26.1038	-0.58544			-3.48843	0.497	-0.39072
	-5.08534	26.0443	-0.65792			-3.45311	0.41516	-0.3781
	-5.0508	26.0775	-0.64979			-3.41847	0.54697	-0.36848
	-5.01672	25.7951	-0.73541			-3.38429	0.21553	-0.30328
	-4.98221	25.8739	-0.7535			-3.34992	0.28879	-0.40226
	-4.94802	25.7821	-0.70027			-3.31545	0.4203	-0.35525
	-4.91352	25.7555	-0.63582			-3.28119	0.31773	-0.38606
	-4.87913	25.8955	-0.69116			-3.24637	0.20084	-0.187
	-4.8419	25.6636	-0.72281			-3.21068	0.44729	-0.29959
	-4.80462	26.0618	-0.66304			-3.17324	0.02703	-0.35148
	-4.7711	25.8336	-0.64778			-3.13857	0.28842	-0.25763
	-4.73586	25.7164	-0.81112			-3.104	0.14822	-0.22677
	-4.70108	25.8049	-0.5639			-3.06905	0.30596	-0.25133
	-4.66561	25.8464	-0.56699			-3.03346	0.23309	-0.24897
	-4.62793	25.8355	-0.61702			-2.99698	0.24588	-0.12389
	-4.5931	25.7435	-0.61678			-2.96089	0.22151	-0.18987
	-4.55931	26.0212	-0.54711			-2.92659	0.20196	-0.26719
	-4.52434	25.8277	-0.67742			-2.89213	-0.21461	-0.15898
	-4.48977	25.6202	-0.67242			-2.85723	0.10651	-0.30158
	-4.45569	25.8772	-0.57801			-2.82378	0.13487	-0.14243
	-4.42152	25.7041	-0.53136			-2.78909	0.10558	-0.16953
	-4.3871	25.7819	-0.59895			-2.75446	0.10938	-0.22458
	-4.3526	25.6304	-0.54358			-2.72001	0.08411	-0.22536
	-4.31794	25.7394	-0.58495			-2.68556	0.02159	-0.22751
	-4.28216	25.7304	-0.59365			-2.65144	0.13839	-0.2213
	-4.24482	25.9036	-0.55088			-2.61337	0.1452	-0.16541
	-4.20935	25.6941	-0.59586			-2.57778	0.10571	-0.25369
	-4.17392	25.5334	-0.4131			-2.5421	0.07237	-0.1169
	-4.13838	26.0289	-0.5919			-2.50616	0.22928	-0.20594
	-4.10267	25.4021	-0.52755			-2.47089	0.08785	-0.25867
	-4.06591	25.912	-0.5369			-2.43396	-0.04687	-0.24483
	-4.0304	25.9347	-0.51248			-2.39799	0.07536	-0.16684
	-3.99619	25.7129	-0.47827			-2.36359	-0.01831	-0.2293
	-3.96185	25.6294	-0.43511			-2.3298	-0.0627	-0.13952
	-3.92533	25.5543	-0.50122			-2.29366	-0.13228	-0.12882
	-3.89007	25.8214	-0.60363			-2.2576	-0.12544	-0.09051
	-3.85265	25.3064	-0.47782			-2.22062	-0.19274	-0.17388
	-3.81751	25.5493	-0.49468			-2.18487	-0.11003	-0.15789
	-3.78353	25.3512	-0.51489			-2.15091	-0.000803557	-0.2328
	-3.74886	25.5338	-0.42559			-2.11663	0.00417	-0.16289
	-3.71428	25.499	-0.47829			-2.08231	-0.13878	-0.14696
	-3.67488	25.646	-0.47235			-2.04385	-0.20699	-0.08873
	-3.64045	25.7398	-0.51112			-2.00773	-0.21237	-0.0613
	-3.60585	25.4588	-0.46771			-1.97412	-0.20609	-0.09251
	-3.57134	25.4723	-0.48216			-1.93919	-0.11926	-0.20334
	-3.53655	25.7291	-0.45748			-1.9041	-0.02695	-0.14864
	-3.50242	25.7072	-0.47772			-1.86979	-0.15898	-0.14268
	-3.46732	25.7627	-0.53766			-1.83507	-0.19147	-0.04688
	-3.43125	25.5766	-0.46477			-1.79902	-0.07002	-0.08588
	-3.39573	25.6655	-0.45227			-1.76385	-0.0546	-0.18397
	-3.35941	25.6085	-0.45149			-1.72678	0.19135	-0.143
	-3.32454	25.4967	-0.43159			-1.69173	-0.09274	-0.08913
	-3.29009	25.5625	-0.4292			-1.65825	-0.16785	-0.03867
	-3.25591	25.6235	-0.49427			-1.62328	-0.23682	-0.18053
	-3.22198	25.8208	-0.53187			-1.58989	-0.19561	-0.13807
	-3.18827	25.5371	-0.56312			-1.55574	-0.0032	-0.17903
	-3.15493	25.384	-0.47531			-1.52217	-0.04813	-0.05207
	-3.12084	25.6399	-0.50771			-1.48843	-0.16919	-0.15372
	-3.08656	25.3644	-0.33408			-1.45391	-0.16525	-0.11828
	-3.05243	25.4714	-0.57559			-1.42024	-0.0229	-0.11292
	-3.01854	25.3485	-0.47316			-1.38609	-0.11875	-0.1695
	-2.98273	25.5693	-0.51908			-1.35076	0.01798	-0.146
	-2.94819	25.7843	-0.42939			-1.31569	-0.29958	-0.0784
	-2.91385	25.6417	-0.47044			-1.2816	-0.25651	-0.10076
	-2.87697	25.4571	-0.58296			-1.24475	-0.02144	-0.02149
	-2.84007	25.4268	-0.31728			-1.20789	-0.13481	-0.08719
	-2.80477	25.4809	-0.42888			-1.17257	-0.13285	-0.06112
	-2.76796	25.3489	-0.47162			-1.13742	-0.38488	-0.07147
	-2.7304	25.5731	-0.39352			-1.09948	-0.07851	-0.23282
	-2.69435	25.3385	-0.3538			-1.06203	-0.50893	-0.20675
	-2.65989	25.293	-0.44789			-1.02793	-0.28138	-0.09754
	-2.62312	25.5834	-0.34901			-0.99087	0.18522	-0.06807
	-2.58536	25.4313	-0.42697			-0.9536	-0.22668	-0.0187
	-2.55063	25.3537	-0.44325			-0.91855	-0.2841	-0.01387
	-2.51726	25.3129	-0.43727			-0.885	-0.10182	-0.10278
	-2.48286	25.4593	-0.54242			-0.85086	-0.17441	-0.11111
	-2.44861	25.5085	-0.38749			-0.81668	0.02768	-0.08537
	-2.4133	25.5405	-0.42007			-0.78116	-0.10944	-0.02436
	-2.37652	25.4869	-0.40459			-0.74592	-0.16966	-0.17159
	-2.34102	25.4332	-0.36737			-0.70908	-0.26053	-0.02274
	-2.30436	25.6664	-0.48719			-0.67234	-0.19598	-0.20402
	-2.2695	25.4154	-0.39601			-0.63743	-0.13788	-0.15486
	-2.23434	25.6319	-0.39388			-0.60249	-0.1745	-0.11869
	-2.1983	25.447	-0.35632			-0.56624	-0.16995	-0.11034
	-2.16211	25.5271	-0.45551			-0.53007	-0.17175	-0.14879
	-2.126	25.18	-0.46226			-0.49371	-0.21386	-0.09366
	-2.0921	25.436	-0.48498			-0.45982	-0.01923	-0.10287
	-2.05768	25.5136	-0.35871			-0.42527	-0.19817	-0.14512
	-2.02309	25.6687	-0.35836			-0.39117	-0.0038	-0.21016
	-1.98867	25.5969	-0.41414			-0.35634	0.00264	-0.26255
	-1.95373	25.4793	-0.41871			-0.32125	-0.25233	-0.14679
	-1.91911	25.1869	-0.32599			-0.28696	-0.16541	-0.08847
[truncated: 7,354 more rows]

## Sheet: Supplementary Figure 8 a, b
(a)	dF (C5b-7)	dF (C8)/dF (C5b-7)	dF (C9)/dF (C5b-C7)	error dF (C8)/dF (C5b-7)	error dF (C9)/dF (C5b-C7)
	3	0.283	1.18	0.087	0.129
	9	0.268	0.937	0.0298	0.0394
(b)	Complement protein addition	dD/-dF	Error
	C5b-7	0.16395	0.000403
	C8	0.12787	0.0016
	C9	0.08859	0.000412

## Sheet: Supplementary Figure 9 b
Time from C9 addition (minutes)	Normalized average height (arb. Units)
-20.4	0.00195
-18.1333	0.02777
-15.8667	-0.13321
-13.6	-0.17647
-11.3333	-0.03579
-9.06667	-0.09045
-6.8	0.03707
-4.53333	0.1275
-2.26667	0.15712
0	-0.09988
2.26667	1
4.53333	0.98521
6.8	0.52129
9.06667	0.57384
11.3333	0.5836
13.6	--
15.8667	0.6906
18.1333	0.77995
20.4	--
22.6667	0.96502
24.9333	0.94365
27.2	0.85101
29.4667	0.87805
31.7333	0.85354
34	0.73829
36.2667	--
38.5333	--
40.8	0.9608
43.0667	0.99886
45.3333	0.92302
47.6	0.93581
49.8667	0.91798
52.1333	0.93727
54.4	0.86105
56.6667	0.85457
--
--
--
--
